# Supplementary material for: Experimental evidence and network pharmacology-based analysis reveal the molecular mechanism of Tongxinluo capsule administered in coronary heart diseases
Source: Biosci Rep. 2020 Oct 13;40(10):BSR20201349. doi: 10.1042/BSR20201349 (PMC7560518; doi:10.1042/BSR20201349)
Supplement: Supplementary Tables S1-S3 [file BSR-2020-1349_supp1.zip]

Archive with 3 entries (3 files):
- BSR-2020-1349_suppST1.xls
- BSR-2020-1349_suppST2.xls
- BSR-2020-1349_suppST3.xls
