# Supplementary material for: Experimental evidence and network pharmacology-based analysis reveal the molecular mechanism of Tongxinluo capsule administered in coronary heart diseases
Source: Biosci Rep. 2020 Oct 13;40(10):BSR20201349. doi: 10.1042/BSR20201349 (PMC7560518; doi:10.1042/BSR20201349)
Supplement: Supplementary Tables S1-S3 [file BSR-2020-1349_supp1.zip › BSR-2020-1349_suppST1.xls]

## Sheet: Sheet1
Table S1. Eligible and putative ingredients with targeted genes
Mol_Id	Mol_Name	Target	Gene_Symbol
MOL002879	Diop	Sodium channel protein type 5 subunit alpha	SCN5A
MOL002879	Diop	Beta-2 adrenergic receptor	ADRB2
MOL002879	Diop	Muscarinic acetylcholine receptor M3	CHRM3
MOL000449	Stigmasterol	Progesterone receptor	PGR
MOL000449	Stigmasterol	Mineralocorticoid receptor	NR3C2
MOL000449	Stigmasterol	Nuclear receptor coactivator 2	NCOA2
MOL000449	Stigmasterol	Alcohol dehydrogenase 1C	ADH1C
MOL000449	Stigmasterol	Retinoic acid receptor RXR-alpha	RXRA
MOL000449	Stigmasterol	Nuclear receptor coactivator 1	NCOA1
MOL000449	Stigmasterol	Prostaglandin G/H synthase 1	PTGS1
MOL000449	Stigmasterol	Prostaglandin G/H synthase 2	PTGS2
MOL000449	Stigmasterol	Alpha-2A adrenergic receptor	ADRA2A
MOL000449	Stigmasterol	Sodium-dependent noradrenaline transporter	SLC6A2
MOL000449	Stigmasterol	Sodium-dependent dopamine transporter	SLC6A3
MOL000449	Stigmasterol	Beta-2 adrenergic receptor	ADRB2
MOL000449	Stigmasterol	Aldose reductase	AKR1B1
MOL000449	Stigmasterol	Urokinase-type plasminogen activator	PLAU
MOL000449	Stigmasterol	Leukotriene A-4 hydrolase	LTA4H
MOL000449	Stigmasterol	Amine oxidase [flavin-containing] B	MAOB
MOL000449	Stigmasterol	Amine oxidase [flavin-containing] A	MAOA
MOL000449	Stigmasterol	Chymotrypsinogen B	CTRB1
MOL000449	Stigmasterol	Muscarinic acetylcholine receptor M3	CHRM3
MOL000449	Stigmasterol	Muscarinic acetylcholine receptor M1	CHRM1
MOL000449	Stigmasterol	Beta-1 adrenergic receptor	ADRB1
MOL000449	Stigmasterol	Sodium channel protein type 5 subunit alpha	SCN5A
MOL000449	Stigmasterol	Alpha-1A adrenergic receptor	ADRA1A
MOL000449	Stigmasterol	Muscarinic acetylcholine receptor M2	CHRM2
MOL000449	Stigmasterol	Alpha-1B adrenergic receptor	ADRA1B
MOL000449	Stigmasterol	Gamma-aminobutyric acid receptor subunit alpha-1	GABRA1
MOL000358	beta-sitosterol	Progesterone receptor	PGR
MOL000358	beta-sitosterol	Nuclear receptor coactivator 2	NCOA2
MOL000358	beta-sitosterol	Prostaglandin G/H synthase 1	PTGS1
MOL000358	beta-sitosterol	Prostaglandin G/H synthase 2	PTGS2
MOL000358	beta-sitosterol	Potassium voltage-gated channel subfamily H member 2	KCNH2
MOL000358	beta-sitosterol	Muscarinic acetylcholine receptor M3	CHRM3
MOL000358	beta-sitosterol	Muscarinic acetylcholine receptor M1	CHRM1
MOL000358	beta-sitosterol	Sodium channel protein type 5 subunit alpha	SCN5A
MOL000358	beta-sitosterol	Muscarinic acetylcholine receptor M4	CHRM4
MOL000358	beta-sitosterol	Alpha-1A adrenergic receptor	ADRA1A
MOL000358	beta-sitosterol	Muscarinic acetylcholine receptor M2	CHRM2
MOL000358	beta-sitosterol	Alpha-1B adrenergic receptor	ADRA1B
MOL000358	beta-sitosterol	Beta-2 adrenergic receptor	ADRB2
MOL000358	beta-sitosterol	Neuronal acetylcholine receptor subunit alpha-2	CHRNA2
MOL000358	beta-sitosterol	Sodium-dependent serotonin transporter	SLC6A4
MOL000358	beta-sitosterol	Mu-type opioid receptor	OPRM1
MOL000358	beta-sitosterol	Gamma-aminobutyric acid receptor subunit alpha-1	GABRA1
MOL000358	beta-sitosterol	Apoptosis regulator Bcl-2	BCL2
MOL000358	beta-sitosterol	Apoptosis regulator BAX	BAX
MOL000358	beta-sitosterol	Caspase-9	CASP9
MOL000358	beta-sitosterol	Transcription factor AP-1	JUN
MOL000358	beta-sitosterol	Caspase-3	CASP3
MOL000358	beta-sitosterol	Caspase-8	CASP8
MOL000358	beta-sitosterol	Protein kinase C alpha type	PRKCA
MOL000358	beta-sitosterol	Serum paraoxonase/arylesterase 1	PON1
MOL000358	beta-sitosterol	Microtubule-associated protein 2	MAP2
MOL003648	Inermin	Prostaglandin G/H synthase 1	PTGS1
MOL003648	Inermin	Muscarinic acetylcholine receptor M3	CHRM3
MOL003648	Inermin	Sodium channel protein type 5 subunit alpha	SCN5A
MOL003648	Inermin	Prostaglandin G/H synthase 2	PTGS2
MOL003648	Inermin	5-hydroxytryptamine receptor 3A	HTR3A
MOL003648	Inermin	Retinoic acid receptor RXR-alpha	RXRA
MOL003648	Inermin	Alpha-1B adrenergic receptor	ADRA1B
MOL003648	Inermin	Beta-2 adrenergic receptor	ADRB2
MOL003648	Inermin	Alpha-1D adrenergic receptor	ADRA1D
MOL003648	Inermin	Sodium-dependent serotonin transporter	SLC6A4
MOL003648	Inermin	Trypsin-1	PRSS1
MOL003648	Inermin	Nuclear receptor coactivator 1	NCOA1
MOL000422	kaempferol	Nitric oxide synthase, inducible	NOS2
MOL000422	kaempferol	Prostaglandin G/H synthase 1	PTGS1
MOL000422	kaempferol	Androgen receptor	AR
MOL000422	kaempferol	Peroxisome proliferator activated receptor gamma	PPARG
MOL000422	kaempferol	Prostaglandin G/H synthase 2	PTGS2
MOL000422	kaempferol	Nuclear receptor coactivator 2	NCOA2
MOL000422	kaempferol	Trypsin-1	PRSS1
MOL000422	kaempferol	Progesterone receptor	PGR
MOL000422	kaempferol	Muscarinic acetylcholine receptor M1	CHRM1
MOL000422	kaempferol	Acetylcholinesterase	ACHE
MOL000422	kaempferol	Sodium-dependent noradrenaline transporter	SLC6A2
MOL000422	kaempferol	Muscarinic acetylcholine receptor M2	CHRM2
MOL000422	kaempferol	Alpha-1B adrenergic receptor	ADRA1B
MOL000422	kaempferol	Gamma-aminobutyric acid receptor subunit alpha-1	GABRA1
MOL000422	kaempferol	Coagulation factor VII	F7
MOL000422	kaempferol	Transcription factor p65	RELA
MOL000422	kaempferol	Inhibitor of nuclear factor kappa-B kinase subunit beta	IKBKB
MOL000422	kaempferol	RAC-alpha serine/threonine-protein kinase	AKT1
MOL000422	kaempferol	Apoptosis regulator Bcl-2	BCL2
MOL000422	kaempferol	Apoptosis regulator BAX	BAX
MOL000422	kaempferol	Tumor necrosis factor	TNFSF15
MOL000422	kaempferol	Transcription factor AP-1	JUN
MOL000422	kaempferol	Activator of 90 kDa heat shock protein ATPase homolog 1	AHSA1
MOL000422	kaempferol	Caspase-3	CASP3
MOL000422	kaempferol	Mitogen-activated protein kinase 8	MAPK8
MOL000422	kaempferol	Interstitial collagenase	MMP1
MOL000422	kaempferol	Signal transducer and activator of transcription 1-alpha/beta	STAT1
MOL000422	kaempferol	Peroxisome proliferator-activated receptor gamma	PPARG
MOL000422	kaempferol	Heme oxygenase 1	HMOX1
MOL000422	kaempferol	Cytochrome P450 3A4	CYP3A4
MOL000422	kaempferol	Cytochrome P450 1A2	CYP1A2
MOL000422	kaempferol	Cytochrome P450 1A1	CYP1A1
MOL000422	kaempferol	Intercellular adhesion molecule 1	ICAM1
MOL000422	kaempferol	E-selectin	SELE
MOL000422	kaempferol	Vascular cell adhesion protein 1	VCAM1
MOL000422	kaempferol	Nuclear receptor subfamily 1 group I member 2	NR1I2
MOL000422	kaempferol	Cytochrome P450 1B1	CYP1B1
MOL000422	kaempferol	Arachidonate 5-lipoxygenase	ALOX5
MOL000422	kaempferol	Hyaluronan synthase 2	HAS2
MOL000422	kaempferol	Glutathione S-transferase P	GSTP1
MOL000422	kaempferol	Aryl hydrocarbon receptor	AHR
MOL000422	kaempferol	26S proteasome non-ATPase regulatory subunit 3	PSMD3
MOL000422	kaempferol	Solute carrier family 2, facilitated glucose transporter member 4	SLC2A4
MOL000422	kaempferol	Nuclear receptor subfamily 1 group I member 3	NR1I3
MOL000422	kaempferol	Insulin receptor	INSR
MOL000422	kaempferol	Type I iodothyronine deiodinase	DIO1
MOL000422	kaempferol	Serine/threonine-protein phosphatase 2B catalytic subunit alpha isoform	PPP3CA
MOL000422	kaempferol	Glutathione S-transferase Mu 1	GSTM1
MOL000422	kaempferol	Glutathione S-transferase Mu 2	GSTM2
MOL000422	kaempferol	Aldo-keto reductase family 1 member C3	AKR1C3
MOL000422	kaempferol	Antileukoproteinase	SLPI
MOL005308	Aposiopolamine	Muscarinic acetylcholine receptor M3	CHRM3
MOL005308	Aposiopolamine	Muscarinic acetylcholine receptor M1	CHRM1
MOL005308	Aposiopolamine	Sodium-dependent noradrenaline transporter	SLC6A2
MOL005308	Aposiopolamine	Sodium-dependent dopamine transporter	SLC6A3
MOL005308	Aposiopolamine	Beta-2 adrenergic receptor	ADRB2
MOL005308	Aposiopolamine	Sodium-dependent serotonin transporter	SLC6A4
MOL005308	Aposiopolamine	Gamma-aminobutyric acid receptor subunit alpha-1	GABRA1
MOL005317	Deoxyharringtonine	Androgen receptor	AR
MOL005317	Deoxyharringtonine	Mineralocorticoid receptor	NR3C2
MOL005318	Dianthramine	Prostaglandin G/H synthase 1	PTGS1
MOL005318	Dianthramine	Prostaglandin G/H synthase 2	PTGS2
MOL005320	arachidonate	Prostaglandin G/H synthase 1	PTGS1
MOL005320	arachidonate	Prostaglandin G/H synthase 2	PTGS2
MOL005320	arachidonate	Retinoic acid receptor RXR-gamma	RXRG
MOL005320	arachidonate	Nuclear receptor coactivator 2	NCOA2
MOL005321	Frutinone A	Prostaglandin G/H synthase 1	PTGS1
MOL005321	Frutinone A	Androgen receptor	AR
MOL005321	Frutinone A	Sodium channel protein type 5 subunit alpha	SCN5A
MOL005321	Frutinone A	Peroxisome proliferator activated receptor gamma	PPARG
MOL005321	Frutinone A	Prostaglandin G/H synthase 2	PTGS2
MOL005321	Frutinone A	Retinoic acid receptor RXR-alpha	RXRA
MOL005321	Frutinone A	Beta-2 adrenergic receptor	ADRB2
MOL005321	Frutinone A	Gamma-aminobutyric acid receptor subunit alpha-1	GABRA1
MOL005321	Frutinone A	Acetylcholinesterase	ACHE
MOL005344	ginsenoside rh2	Apoptosis regulator BAX	BAX
MOL005344	ginsenoside rh2	Tumor necrosis factor	TNFSF15
MOL005344	ginsenoside rh2	Caspase-3	CASP3
MOL005344	ginsenoside rh2	Prostaglandin G/H synthase 2	PTGS2
MOL005344	ginsenoside rh2	NF-kappa-B inhibitor alpha	NFKBIA
MOL005344	ginsenoside rh2	Interleukin-1 beta	IL1B
MOL005344	ginsenoside rh2	Caspase-1	CASP1
MOL005344	ginsenoside rh2	Interferon gamma	IFNG
MOL005344	ginsenoside rh2	Pituitary adenylate cyclase-activating polypeptide	ADCYAP1
MOL005344	ginsenoside rh2	Proteasome assembly chaperone 1	PSMG1
MOL005344	ginsenoside rh2	Dual specificity mitogen-activated protein kinase kinase 4	MAP2K4
MOL005344	ginsenoside rh2	Solute carrier family 2, facilitated glucose transporter member 4	SLC2A4
MOL005348	Ginsenoside-Rh4_qt	Mineralocorticoid receptor	NR3C2
MOL005348	Ginsenoside-Rh4_qt	Nuclear receptor coactivator 2	NCOA2
MOL005356	Girinimbin	Prostaglandin G/H synthase 1	PTGS1
MOL005356	Girinimbin	Sodium channel protein type 5 subunit alpha	SCN5A
MOL005356	Girinimbin	Prostaglandin G/H synthase 2	PTGS2
MOL005356	Girinimbin	Retinoic acid receptor RXR-alpha	RXRA
MOL005356	Girinimbin	Beta-2 adrenergic receptor	ADRB2
MOL005356	Girinimbin	Gamma-aminobutyric acid receptor subunit alpha-1	GABRA1
MOL005356	Girinimbin	Nuclear receptor coactivator 2	NCOA2
MOL005376	Panaxadiol	Glucocorticoid receptor	NR3C1
MOL005384	suchilactone	Potassium voltage-gated channel subfamily H member 2	KCNH2
MOL005384	suchilactone	Sodium channel protein type 5 subunit alpha	SCN5A
MOL005384	suchilactone	Prostaglandin G/H synthase 2	PTGS2
MOL005384	suchilactone	Coagulation factor VII	F7
MOL005384	suchilactone	Beta-2 adrenergic receptor	ADRB2
MOL005384	suchilactone	Nuclear receptor coactivator 1	NCOA1
MOL005384	suchilactone	Prostaglandin G/H synthase 1	PTGS1
MOL005384	suchilactone	Retinoic acid receptor RXR-alpha	RXRA
MOL005384	suchilactone	Alpha-1D adrenergic receptor	ADRA1D
MOL005399	alexandrin_qt	Progesterone receptor	PGR
MOL000787	Fumarine	Prostaglandin G/H synthase 1	PTGS1
MOL000787	Fumarine	Muscarinic acetylcholine receptor M3	CHRM3
MOL000787	Fumarine	Potassium voltage-gated channel subfamily H member 2	KCNH2
MOL000787	Fumarine	Muscarinic acetylcholine receptor M1	CHRM1
MOL000787	Fumarine	Sodium channel protein type 5 subunit alpha	SCN5A
MOL000787	Fumarine	Muscarinic acetylcholine receptor M5	CHRM5
MOL000787	Fumarine	Prostaglandin G/H synthase 2	PTGS2
MOL000787	Fumarine	5-hydroxytryptamine receptor 3A	HTR3A
MOL000787	Fumarine	Coagulation factor VII	F7
MOL000787	Fumarine	Muscarinic acetylcholine receptor M4	CHRM4
MOL000787	Fumarine	Delta-type opioid receptor	OPRD1
MOL000787	Fumarine	Alpha-1B adrenergic receptor	ADRA1B
MOL000787	Fumarine	Beta-2 adrenergic receptor	ADRB2
MOL000787	Fumarine	Alpha-1D adrenergic receptor	ADRA1D
MOL000787	Fumarine	Mu-type opioid receptor	OPRM1
MOL000787	Fumarine	Sodium-dependent serotonin transporter	SLC6A4
MOL000787	Fumarine	Voltage-dependent L-type calcium channel subunit alpha-1S	CACNA1S
MOL000787	Fumarine	Sodium-dependent dopamine transporter	SLC6A3
MOL000787	Fumarine	Vascular endothelial growth factor receptor 2	KDR
MOL001002	ellagic acid	Estrogen receptor	ESR1
MOL001002	ellagic acid	Androgen receptor	AR
MOL001002	ellagic acid	Progesterone receptor	PGR
MOL001002	ellagic acid	Transcription factor p65	RELA
MOL001002	ellagic acid	Vascular endothelial growth factor A	VEGFA
MOL001002	ellagic acid	Cyclin-dependent kinase inhibitor 1	CDKN1A
MOL001002	ellagic acid	72 kDa type IV collagenase	MMP2
MOL001002	ellagic acid	Matrix metalloproteinase-9	MMP9
MOL001002	ellagic acid	NF-kappa-B inhibitor alpha	NFKBIA
MOL001002	ellagic acid	Interleukin-8	CXCL8
MOL001002	ellagic acid	Protein kinase C beta type	PRKCB
MOL001002	ellagic acid	Glutathione S-transferase P	GSTP1
MOL001002	ellagic acid	Insulin-like growth factor II	IGF2
MOL001002	ellagic acid	Glutathione S-transferase Mu 1	GSTM1
MOL001002	ellagic acid	Glutathione S-transferase Mu 2	GSTM2
MOL001002	ellagic acid	Glutathione S-transferase A1	GSTA1
MOL001002	ellagic acid	Glutathione S-transferase A2	GSTA2
MOL001918	paeoniflorgenone	Gamma-aminobutyric acid receptor subunit alpha-1	GABRA1
MOL001924	paeoniflorin	Tumor necrosis factor	TNFSF15
MOL001924	paeoniflorin	Interleukin-6	IL6
MOL001924	paeoniflorin	Monocyte differentiation antigen CD14	CD14
MOL001924	paeoniflorin	Lipopolysaccharide-binding protein	LBP
MOL002714	baicalein	Prostaglandin G/H synthase 1	PTGS1
MOL002714	baicalein	Androgen receptor	AR
MOL002714	baicalein	Prostaglandin G/H synthase 2	PTGS2
MOL002714	baicalein	Trypsin-1	PRSS1
MOL002714	baicalein	Nuclear receptor coactivator 2	NCOA2
MOL002714	baicalein	Nuclear receptor coactivator 1	NCOA1
MOL002714	baicalein	Transcription factor p65	RELA
MOL002714	baicalein	RAC-alpha serine/threonine-protein kinase	AKT1
MOL002714	baicalein	Vascular endothelial growth factor A	VEGFA
MOL002714	baicalein	Apoptosis regulator Bcl-2	BCL2
MOL002714	baicalein	Proto-oncogene c-Fos	FOS
MOL002714	baicalein	Apoptosis regulator BAX	BAX
MOL002714	baicalein	Matrix metalloproteinase-9	MMP9
MOL002714	baicalein	Caspase-3	CASP3
MOL002714	baicalein	Cellular tumor antigen p53	TP63
MOL002714	baicalein	Hypoxia-inducible factor 1-alpha	HIF1A
MOL002714	baicalein	Fos-related antigen 1	FOSL1
MOL002714	baicalein	Fos-related antigen 2	FOSL2
MOL002714	baicalein	G2/mitotic-specific cyclin-B1	CCNB1
MOL002714	baicalein	Myeloperoxidase	MPO
MOL002714	baicalein	Aryl hydrocarbon receptor	AHR
MOL002714	baicalein	Insulin-like growth factor II	IGF2
MOL002714	baicalein	Cytochrome c	CYCS
MOL002714	baicalein	Arachidonate 12-lipoxygenase, 12S-type	ALOX12
MOL002714	baicalein	Nuclear factor of activated T-cells, cytoplasmic 1	NFATC1
MOL002714	baicalein	Tudor domain-containing protein 7	TDRD7
MOL002714	baicalein	Egl nine homolog 1	EGLN1
MOL002714	baicalein	NADPH oxidase 5	NOX5
MOL002714	baicalein	Apolipoprotein D	APOD
MOL000358	beta-sitosterol	Progesterone receptor	PGR
MOL000358	beta-sitosterol	Nuclear receptor coactivator 2	NCOA2
MOL000358	beta-sitosterol	Prostaglandin G/H synthase 1	PTGS1
MOL000358	beta-sitosterol	Prostaglandin G/H synthase 2	PTGS2
MOL000358	beta-sitosterol	Potassium voltage-gated channel subfamily H member 2	KCNH2
MOL000358	beta-sitosterol	Muscarinic acetylcholine receptor M3	CHRM3
MOL000358	beta-sitosterol	Muscarinic acetylcholine receptor M1	CHRM1
MOL000358	beta-sitosterol	Sodium channel protein type 5 subunit alpha	SCN5A
MOL000358	beta-sitosterol	Muscarinic acetylcholine receptor M4	CHRM4
MOL000358	beta-sitosterol	Alpha-1A adrenergic receptor	ADRA1A
MOL000358	beta-sitosterol	Muscarinic acetylcholine receptor M2	CHRM2
MOL000358	beta-sitosterol	Alpha-1B adrenergic receptor	ADRA1B
MOL000358	beta-sitosterol	Beta-2 adrenergic receptor	ADRB2
MOL000358	beta-sitosterol	Neuronal acetylcholine receptor subunit alpha-2	CHRNA2
MOL000358	beta-sitosterol	Sodium-dependent serotonin transporter	SLC6A4
MOL000358	beta-sitosterol	Mu-type opioid receptor	OPRM1
MOL000358	beta-sitosterol	Gamma-aminobutyric acid receptor subunit alpha-1	GABRA1
MOL000358	beta-sitosterol	Apoptosis regulator Bcl-2	BCL2
MOL000358	beta-sitosterol	Apoptosis regulator BAX	BAX
MOL000358	beta-sitosterol	Caspase-9	CASP9
MOL000358	beta-sitosterol	Transcription factor AP-1	JUN
MOL000358	beta-sitosterol	Caspase-3	CASP3
MOL000358	beta-sitosterol	Caspase-8	CASP8
MOL000358	beta-sitosterol	Protein kinase C alpha type	PRKCA
MOL000358	beta-sitosterol	Serum paraoxonase/arylesterase 1	PON1
MOL000358	beta-sitosterol	Microtubule-associated protein 2	MAP2
MOL000359	sitosterol	Progesterone receptor	PGR
MOL000359	sitosterol	Nuclear receptor coactivator 2	NCOA2
MOL000359	sitosterol	Mineralocorticoid receptor	NR3C2
MOL004355	Spinasterol	Progesterone receptor	PGR
MOL004355	Spinasterol	Mineralocorticoid receptor	NR3C2
MOL004355	Spinasterol	Nuclear receptor coactivator 2	NCOA2
MOL000449	Stigmasterol	Progesterone receptor	PGR
MOL000449	Stigmasterol	Mineralocorticoid receptor	NR3C2
MOL000449	Stigmasterol	Nuclear receptor coactivator 2	NCOA2
MOL000449	Stigmasterol	Alcohol dehydrogenase 1C	ADH1C
MOL000449	Stigmasterol	Retinoic acid receptor RXR-alpha	RXRA
MOL000449	Stigmasterol	Nuclear receptor coactivator 1	NCOA1
MOL000449	Stigmasterol	Prostaglandin G/H synthase 1	PTGS1
MOL000449	Stigmasterol	Prostaglandin G/H synthase 2	PTGS2
MOL000449	Stigmasterol	Alpha-2A adrenergic receptor	ADRA2A
MOL000449	Stigmasterol	Sodium-dependent noradrenaline transporter	SLC6A2
MOL000449	Stigmasterol	Sodium-dependent dopamine transporter	SLC6A3
MOL000449	Stigmasterol	Beta-2 adrenergic receptor	ADRB2
MOL000449	Stigmasterol	Aldose reductase	AKR1B1
MOL000449	Stigmasterol	Urokinase-type plasminogen activator	PLAU
MOL000449	Stigmasterol	Leukotriene A-4 hydrolase	LTA4H
MOL000449	Stigmasterol	Amine oxidase [flavin-containing] B	MAOB
MOL000449	Stigmasterol	Amine oxidase [flavin-containing] A	MAOA
MOL000449	Stigmasterol	Chymotrypsinogen B	CTRB1
MOL000449	Stigmasterol	Muscarinic acetylcholine receptor M3	CHRM3
MOL000449	Stigmasterol	Muscarinic acetylcholine receptor M1	CHRM1
MOL000449	Stigmasterol	Beta-1 adrenergic receptor	ADRB1
MOL000449	Stigmasterol	Sodium channel protein type 5 subunit alpha	SCN5A
MOL000449	Stigmasterol	Alpha-1A adrenergic receptor	ADRA1A
MOL000449	Stigmasterol	Muscarinic acetylcholine receptor M2	CHRM2
MOL000449	Stigmasterol	Alpha-1B adrenergic receptor	ADRA1B
MOL000449	Stigmasterol	Gamma-aminobutyric acid receptor subunit alpha-1	GABRA1
MOL000492	(+)-catechin	Prostaglandin G/H synthase 1	PTGS1
MOL000492	(+)-catechin	Estrogen receptor	ESR1
MOL000492	(+)-catechin	Prostaglandin G/H synthase 2	PTGS2
MOL000492	(+)-catechin	Nuclear receptor coactivator 2	NCOA2
MOL000492	(+)-catechin	Retinoic acid receptor RXR-alpha	RXRA
MOL000492	(+)-catechin	Catalase	CAT
MOL000492	(+)-catechin	Hyaluronan synthase 2	HAS2
MOL006992	(2R,3R)-4-methoxyl-distylin	Nitric oxide synthase, inducible	NOS2
MOL006992	(2R,3R)-4-methoxyl-distylin	Prostaglandin G/H synthase 1	PTGS1
MOL006992	(2R,3R)-4-methoxyl-distylin	Estrogen receptor	ESR1
MOL006992	(2R,3R)-4-methoxyl-distylin	Prostaglandin G/H synthase 2	PTGS2
MOL006999	stigmast-7-en-3-ol	Progesterone receptor	PGR
MOL002883	Ethyl oleate (NF)	Nuclear receptor coactivator 2	NCOA2
MOL005043	campest-5-en-3beta-ol	Progesterone receptor	PGR
MOL000211	Mairin	Progesterone receptor	PGR
MOL001522	(S)-Coclaurine	Prostaglandin G/H synthase 1	PTGS1
MOL001522	(S)-Coclaurine	Muscarinic acetylcholine receptor M1	CHRM1
MOL001522	(S)-Coclaurine	Sodium channel protein type 5 subunit alpha	SCN5A
MOL001522	(S)-Coclaurine	Prostaglandin G/H synthase 2	PTGS2
MOL001522	(S)-Coclaurine	Retinoic acid receptor RXR-alpha	RXRA
MOL001522	(S)-Coclaurine	Alpha-1A adrenergic receptor	ADRA1A
MOL001522	(S)-Coclaurine	Alpha-1B adrenergic receptor	ADRA1B
MOL001522	(S)-Coclaurine	Sodium-dependent dopamine transporter	SLC6A3
MOL001522	(S)-Coclaurine	Beta-2 adrenergic receptor	ADRB2
MOL001522	(S)-Coclaurine	Sodium-dependent serotonin transporter	SLC6A4
MOL001522	(S)-Coclaurine	Amine oxidase [flavin-containing] B	MAOB
MOL001522	(S)-Coclaurine	Muscarinic acetylcholine receptor M3	CHRM3
MOL001522	(S)-Coclaurine	Alpha-2A adrenergic receptor	ADRA2A
MOL001522	(S)-Coclaurine	Alpha-2C adrenergic receptor	ADRA2C
MOL001522	(S)-Coclaurine	Alpha-1D adrenergic receptor	ADRA1D
MOL001522	(S)-Coclaurine	Mu-type opioid receptor	OPRM1
MOL001522	(S)-Coclaurine	Nuclear receptor coactivator 2	NCOA2
MOL001525	Daucosterol	Progesterone receptor	PGR
MOL001525	Daucosterol	Nuclear receptor coactivator 2	NCOA2
MOL001532	phytosterol	Progesterone receptor	PGR
MOL001539	sanjoinenine	Prostaglandin G/H synthase 2	PTGS2
MOL001542	swertisin	Androgen receptor	AR
MOL001546	zizyphusine	Prostaglandin G/H synthase 1	PTGS1
MOL001546	zizyphusine	Muscarinic acetylcholine receptor M3	CHRM3
MOL001546	zizyphusine	Muscarinic acetylcholine receptor M1	CHRM1
MOL001546	zizyphusine	Androgen receptor	AR
MOL001546	zizyphusine	Sodium channel protein type 5 subunit alpha	SCN5A
MOL001546	zizyphusine	Prostaglandin G/H synthase 2	PTGS2
MOL001546	zizyphusine	Retinoic acid receptor RXR-alpha	RXRA
MOL001546	zizyphusine	Acetylcholinesterase	ACHE
MOL001546	zizyphusine	Nuclear receptor coactivator 1	NCOA1
MOL000228	(2R)-7-hydroxy-5-methoxy-2-phenylchroman-4-one	Prostaglandin G/H synthase 1	PTGS1
MOL000228	(2R)-7-hydroxy-5-methoxy-2-phenylchroman-4-one	Muscarinic acetylcholine receptor M3	CHRM3
MOL000228	(2R)-7-hydroxy-5-methoxy-2-phenylchroman-4-one	Muscarinic acetylcholine receptor M1	CHRM1
MOL000228	(2R)-7-hydroxy-5-methoxy-2-phenylchroman-4-one	Estrogen receptor	ESR1
MOL000228	(2R)-7-hydroxy-5-methoxy-2-phenylchroman-4-one	Sodium channel protein type 5 subunit alpha	SCN5A
MOL000228	(2R)-7-hydroxy-5-methoxy-2-phenylchroman-4-one	Prostaglandin G/H synthase 2	PTGS2
MOL000228	(2R)-7-hydroxy-5-methoxy-2-phenylchroman-4-one	Retinoic acid receptor RXR-alpha	RXRA
MOL000228	(2R)-7-hydroxy-5-methoxy-2-phenylchroman-4-one	Alpha-1A adrenergic receptor	ADRA1A
MOL000228	(2R)-7-hydroxy-5-methoxy-2-phenylchroman-4-one	Alpha-1B adrenergic receptor	ADRA1B
MOL000228	(2R)-7-hydroxy-5-methoxy-2-phenylchroman-4-one	Sodium-dependent dopamine transporter	SLC6A3
MOL000228	(2R)-7-hydroxy-5-methoxy-2-phenylchroman-4-one	Beta-2 adrenergic receptor	ADRB2
MOL000228	(2R)-7-hydroxy-5-methoxy-2-phenylchroman-4-one	Sodium-dependent serotonin transporter	SLC6A4
MOL000228	(2R)-7-hydroxy-5-methoxy-2-phenylchroman-4-one	Gamma-aminobutyric acid receptor subunit alpha-1	GABRA1
MOL000228	(2R)-7-hydroxy-5-methoxy-2-phenylchroman-4-one	cAMP-dependent protein kinase inhibitor alpha	PKIA
MOL000228	(2R)-7-hydroxy-5-methoxy-2-phenylchroman-4-one	Amine oxidase [flavin-containing] B	MAOB
MOL000358	beta-sitosterol	Progesterone receptor	PGR
MOL000358	beta-sitosterol	Nuclear receptor coactivator 2	NCOA2
MOL000358	beta-sitosterol	Prostaglandin G/H synthase 1	PTGS1
MOL000358	beta-sitosterol	Prostaglandin G/H synthase 2	PTGS2
MOL000358	beta-sitosterol	Potassium voltage-gated channel subfamily H member 2	KCNH2
MOL000358	beta-sitosterol	Muscarinic acetylcholine receptor M3	CHRM3
MOL000358	beta-sitosterol	Muscarinic acetylcholine receptor M1	CHRM1
MOL000358	beta-sitosterol	Sodium channel protein type 5 subunit alpha	SCN5A
MOL000358	beta-sitosterol	Muscarinic acetylcholine receptor M4	CHRM4
MOL000358	beta-sitosterol	Alpha-1A adrenergic receptor	ADRA1A
MOL000358	beta-sitosterol	Muscarinic acetylcholine receptor M2	CHRM2
MOL000358	beta-sitosterol	Alpha-1B adrenergic receptor	ADRA1B
MOL000358	beta-sitosterol	Beta-2 adrenergic receptor	ADRB2
MOL000358	beta-sitosterol	Neuronal acetylcholine receptor subunit alpha-2	CHRNA2
MOL000358	beta-sitosterol	Sodium-dependent serotonin transporter	SLC6A4
MOL000358	beta-sitosterol	Mu-type opioid receptor	OPRM1
MOL000358	beta-sitosterol	Gamma-aminobutyric acid receptor subunit alpha-1	GABRA1
MOL000358	beta-sitosterol	Apoptosis regulator Bcl-2	BCL2
MOL000358	beta-sitosterol	Apoptosis regulator BAX	BAX
MOL000358	beta-sitosterol	Caspase-9	CASP9
MOL000358	beta-sitosterol	Transcription factor AP-1	JUN
MOL000358	beta-sitosterol	Caspase-3	CASP3
MOL000358	beta-sitosterol	Caspase-8	CASP8
MOL000358	beta-sitosterol	Protein kinase C alpha type	PRKCA
MOL000358	beta-sitosterol	Serum paraoxonase/arylesterase 1	PON1
MOL000358	beta-sitosterol	Microtubule-associated protein 2	MAP2
MOL000359	sitosterol	Progesterone receptor	PGR
MOL000359	sitosterol	Nuclear receptor coactivator 2	NCOA2
MOL000359	sitosterol	Mineralocorticoid receptor	NR3C2
MOL000380	(6aR,11aR)-9,10-dimethoxy-6a,11a-dihydro-6H-benzofurano[3,2-c]chromen-3-ol	Nitric oxide synthase, inducible	NOS2
MOL000380	(6aR,11aR)-9,10-dimethoxy-6a,11a-dihydro-6H-benzofurano[3,2-c]chromen-3-ol	Prostaglandin G/H synthase 1	PTGS1
MOL000380	(6aR,11aR)-9,10-dimethoxy-6a,11a-dihydro-6H-benzofurano[3,2-c]chromen-3-ol	Muscarinic acetylcholine receptor M3	CHRM3
MOL000380	(6aR,11aR)-9,10-dimethoxy-6a,11a-dihydro-6H-benzofurano[3,2-c]chromen-3-ol	Muscarinic acetylcholine receptor M1	CHRM1
MOL000380	(6aR,11aR)-9,10-dimethoxy-6a,11a-dihydro-6H-benzofurano[3,2-c]chromen-3-ol	Estrogen receptor	ESR1
MOL000380	(6aR,11aR)-9,10-dimethoxy-6a,11a-dihydro-6H-benzofurano[3,2-c]chromen-3-ol	Sodium channel protein type 5 subunit alpha	SCN5A
MOL000380	(6aR,11aR)-9,10-dimethoxy-6a,11a-dihydro-6H-benzofurano[3,2-c]chromen-3-ol	Prostaglandin G/H synthase 2	PTGS2
MOL000380	(6aR,11aR)-9,10-dimethoxy-6a,11a-dihydro-6H-benzofurano[3,2-c]chromen-3-ol	5-hydroxytryptamine receptor 3A	HTR3A
MOL000380	(6aR,11aR)-9,10-dimethoxy-6a,11a-dihydro-6H-benzofurano[3,2-c]chromen-3-ol	Retinoic acid receptor RXR-alpha	RXRA
MOL000380	(6aR,11aR)-9,10-dimethoxy-6a,11a-dihydro-6H-benzofurano[3,2-c]chromen-3-ol	Acetylcholinesterase	ACHE
MOL000380	(6aR,11aR)-9,10-dimethoxy-6a,11a-dihydro-6H-benzofurano[3,2-c]chromen-3-ol	Alpha-1B adrenergic receptor	ADRA1B
MOL000380	(6aR,11aR)-9,10-dimethoxy-6a,11a-dihydro-6H-benzofurano[3,2-c]chromen-3-ol	Beta-2 adrenergic receptor	ADRB2
MOL000380	(6aR,11aR)-9,10-dimethoxy-6a,11a-dihydro-6H-benzofurano[3,2-c]chromen-3-ol	Alpha-1D adrenergic receptor	ADRA1D
MOL000380	(6aR,11aR)-9,10-dimethoxy-6a,11a-dihydro-6H-benzofurano[3,2-c]chromen-3-ol	Gamma-aminobutyric acid receptor subunit alpha-1	GABRA1
MOL000380	(6aR,11aR)-9,10-dimethoxy-6a,11a-dihydro-6H-benzofurano[3,2-c]chromen-3-ol	Trypsin-1	PRSS1
MOL000380	(6aR,11aR)-9,10-dimethoxy-6a,11a-dihydro-6H-benzofurano[3,2-c]chromen-3-ol	Nuclear receptor coactivator 2	NCOA2
MOL000380	(6aR,11aR)-9,10-dimethoxy-6a,11a-dihydro-6H-benzofurano[3,2-c]chromen-3-ol	Nuclear receptor coactivator 1	NCOA1
MOL000380	(6aR,11aR)-9,10-dimethoxy-6a,11a-dihydro-6H-benzofurano[3,2-c]chromen-3-ol	Muscarinic acetylcholine receptor M4	CHRM4
MOL000392	formononetin	Nitric oxide synthase, inducible	NOS2
MOL000392	formononetin	Prostaglandin G/H synthase 1	PTGS1
MOL000392	formononetin	Muscarinic acetylcholine receptor M1	CHRM1
MOL000392	formononetin	Estrogen receptor	ESR1
MOL000392	formononetin	Androgen receptor	AR
MOL000392	formononetin	Peroxisome proliferator activated receptor gamma	PPARG
MOL000392	formononetin	Prostaglandin G/H synthase 2	PTGS2
MOL000392	formononetin	Retinoic acid receptor RXR-alpha	RXRA
MOL000392	formononetin	Alpha-1A adrenergic receptor	ADRA1A
MOL000392	formononetin	Sodium-dependent dopamine transporter	SLC6A3
MOL000392	formononetin	Beta-2 adrenergic receptor	ADRB2
MOL000392	formononetin	Sodium-dependent serotonin transporter	SLC6A4
MOL000392	formononetin	Estrogen receptor beta	ESR2
MOL000392	formononetin	Mitogen-activated protein kinase 14	MAPK14
MOL000392	formononetin	Glycogen synthase kinase-3 beta	GSK3B
MOL000392	formononetin	Amine oxidase [flavin-containing] B	MAOB
MOL000392	formononetin	Serine/threonine-protein kinase Chk1	CHEK1
MOL000392	formononetin	Trypsin-1	PRSS1
MOL000392	formononetin	Cyclin-A2	CCNA2
MOL000392	formononetin	cAMP-dependent protein kinase inhibitor alpha	PKIA
MOL000392	formononetin	Acetylcholinesterase	ACHE
MOL000392	formononetin	Transcription factor AP-1	JUN
MOL000392	formononetin	Peroxisome proliferator-activated receptor gamma	PPARG
MOL000392	formononetin	Interleukin-4	IL4
MOL000392	formononetin	ATP synthase subunit beta, mitochondrial	ATP5F1B
MOL000392	formononetin	NADH-ubiquinone oxidoreductase chain 6	ND6
MOL000392	formononetin	3 beta-hydroxysteroid dehydrogenase/Delta 5-->4-isomerase type 2	HSD3B2
MOL000392	formononetin	3 beta-hydroxysteroid dehydrogenase/Delta 5-->4-isomerase type 1	HSD3B1
MOL001040	(2R)-5,7-dihydroxy-2-(4-hydroxyphenyl)chroman-4-one	Prostaglandin G/H synthase 1	PTGS1
MOL001040	(2R)-5,7-dihydroxy-2-(4-hydroxyphenyl)chroman-4-one	Estrogen receptor	ESR1
MOL001040	(2R)-5,7-dihydroxy-2-(4-hydroxyphenyl)chroman-4-one	Prostaglandin G/H synthase 2	PTGS2
MOL001040	(2R)-5,7-dihydroxy-2-(4-hydroxyphenyl)chroman-4-one	Progesterone receptor	PGR
MOL001040	(2R)-5,7-dihydroxy-2-(4-hydroxyphenyl)chroman-4-one	Mineralocorticoid receptor	NR3C2
MOL001040	(2R)-5,7-dihydroxy-2-(4-hydroxyphenyl)chroman-4-one	Glucocorticoid receptor	NR3C1
MOL001792	DFV	Prostaglandin G/H synthase 1	PTGS1
MOL001792	DFV	Estrogen receptor	ESR1
MOL001792	DFV	Prostaglandin G/H synthase 2	PTGS2
MOL001792	DFV	Retinoic acid receptor RXR-alpha	RXRA
MOL001792	DFV	Beta-2 adrenergic receptor	ADRB2
MOL001792	DFV	Amine oxidase [flavin-containing] B	MAOB
MOL001792	DFV	Sodium-dependent serotonin transporter	SLC6A4
MOL001792	DFV	cAMP-dependent protein kinase inhibitor alpha	PKIA
MOL002565	Medicarpin	Nitric oxide synthase, inducible	NOS2
MOL002565	Medicarpin	Prostaglandin G/H synthase 1	PTGS1
MOL002565	Medicarpin	Muscarinic acetylcholine receptor M3	CHRM3
MOL002565	Medicarpin	Muscarinic acetylcholine receptor M1	CHRM1
MOL002565	Medicarpin	Estrogen receptor	ESR1
MOL002565	Medicarpin	Sodium channel protein type 5 subunit alpha	SCN5A
MOL002565	Medicarpin	Muscarinic acetylcholine receptor M5	CHRM5
MOL002565	Medicarpin	Prostaglandin G/H synthase 2	PTGS2
MOL002565	Medicarpin	Muscarinic acetylcholine receptor M4	CHRM4
MOL002565	Medicarpin	Retinoic acid receptor RXR-alpha	RXRA
MOL002565	Medicarpin	Alpha-1A adrenergic receptor	ADRA1A
MOL002565	Medicarpin	Muscarinic acetylcholine receptor M2	CHRM2
MOL002565	Medicarpin	Alpha-1B adrenergic receptor	ADRA1B
MOL002565	Medicarpin	Sodium-dependent dopamine transporter	SLC6A3
MOL002565	Medicarpin	Beta-2 adrenergic receptor	ADRB2
MOL002565	Medicarpin	Sodium-dependent serotonin transporter	SLC6A4
MOL002565	Medicarpin	Mu-type opioid receptor	OPRM1
MOL002565	Medicarpin	Estrogen receptor beta	ESR2
MOL002565	Medicarpin	Mitogen-activated protein kinase 10	MAPK10
MOL002565	Medicarpin	Trypsin-1	PRSS1
MOL002565	Medicarpin	Cyclin-A2	CCNA2
MOL002565	Medicarpin	Delta-type opioid receptor	OPRD1
MOL002565	Medicarpin	Alpha-1D adrenergic receptor	ADRA1D
MOL002914	Eriodyctiol (flavanone)	Prostaglandin G/H synthase 1	PTGS1
MOL002914	Eriodyctiol (flavanone)	Prostaglandin G/H synthase 2	PTGS2
MOL002914	Eriodyctiol (flavanone)	Nuclear receptor coactivator 2	NCOA2
MOL002914	Eriodyctiol (flavanone)	Glycogen phosphorylase, muscle form	PYGM
MOL002938	(3R)-4'-Methoxy-2',3,7-trihydroxyisoflavanone	Nitric oxide synthase, inducible	NOS2
MOL002938	(3R)-4'-Methoxy-2',3,7-trihydroxyisoflavanone	Prostaglandin G/H synthase 1	PTGS1
MOL002938	(3R)-4'-Methoxy-2',3,7-trihydroxyisoflavanone	Estrogen receptor	ESR1
MOL002938	(3R)-4'-Methoxy-2',3,7-trihydroxyisoflavanone	Sodium channel protein type 5 subunit alpha	SCN5A
MOL002938	(3R)-4'-Methoxy-2',3,7-trihydroxyisoflavanone	Prostaglandin G/H synthase 2	PTGS2
MOL002938	(3R)-4'-Methoxy-2',3,7-trihydroxyisoflavanone	Estrogen receptor beta	ESR2
MOL002938	(3R)-4'-Methoxy-2',3,7-trihydroxyisoflavanone	Trypsin-1	PRSS1
MOL002938	(3R)-4'-Methoxy-2',3,7-trihydroxyisoflavanone	Cyclin-A2	CCNA2
MOL002940	(3R)-3-(2,3-dihydroxy-4-methoxyphenyl)-7-hydroxychroman-4-one	Nitric oxide synthase, inducible	NOS2
MOL002940	(3R)-3-(2,3-dihydroxy-4-methoxyphenyl)-7-hydroxychroman-4-one	Prostaglandin G/H synthase 1	PTGS1
MOL002940	(3R)-3-(2,3-dihydroxy-4-methoxyphenyl)-7-hydroxychroman-4-one	Estrogen receptor	ESR1
MOL002940	(3R)-3-(2,3-dihydroxy-4-methoxyphenyl)-7-hydroxychroman-4-one	Sodium channel protein type 5 subunit alpha	SCN5A
MOL002940	(3R)-3-(2,3-dihydroxy-4-methoxyphenyl)-7-hydroxychroman-4-one	Peroxisome proliferator activated receptor gamma	PPARG
MOL002940	(3R)-3-(2,3-dihydroxy-4-methoxyphenyl)-7-hydroxychroman-4-one	Prostaglandin G/H synthase 2	PTGS2
MOL002940	(3R)-3-(2,3-dihydroxy-4-methoxyphenyl)-7-hydroxychroman-4-one	Estrogen receptor beta	ESR2
MOL002940	(3R)-3-(2,3-dihydroxy-4-methoxyphenyl)-7-hydroxychroman-4-one	Mitogen-activated protein kinase 14	MAPK14
MOL002940	(3R)-3-(2,3-dihydroxy-4-methoxyphenyl)-7-hydroxychroman-4-one	Glycogen synthase kinase-3 beta	GSK3B
MOL002940	(3R)-3-(2,3-dihydroxy-4-methoxyphenyl)-7-hydroxychroman-4-one	Trypsin-1	PRSS1
MOL002940	(3R)-3-(2,3-dihydroxy-4-methoxyphenyl)-7-hydroxychroman-4-one	Cyclin-A2	CCNA2
MOL002940	(3R)-3-(2,3-dihydroxy-4-methoxyphenyl)-7-hydroxychroman-4-one	Nuclear receptor coactivator 2	NCOA2
MOL002941	(3R)-3-(2,3-dihydroxy-4-methoxyphenyl)chroman-7,8-diol	Nitric oxide synthase, inducible	NOS2
MOL002941	(3R)-3-(2,3-dihydroxy-4-methoxyphenyl)chroman-7,8-diol	Prostaglandin G/H synthase 1	PTGS1
MOL002941	(3R)-3-(2,3-dihydroxy-4-methoxyphenyl)chroman-7,8-diol	Estrogen receptor	ESR1
MOL002941	(3R)-3-(2,3-dihydroxy-4-methoxyphenyl)chroman-7,8-diol	Androgen receptor	AR
MOL002941	(3R)-3-(2,3-dihydroxy-4-methoxyphenyl)chroman-7,8-diol	Sodium channel protein type 5 subunit alpha	SCN5A
MOL002941	(3R)-3-(2,3-dihydroxy-4-methoxyphenyl)chroman-7,8-diol	Peroxisome proliferator activated receptor gamma	PPARG
MOL002941	(3R)-3-(2,3-dihydroxy-4-methoxyphenyl)chroman-7,8-diol	Prostaglandin G/H synthase 2	PTGS2
MOL002941	(3R)-3-(2,3-dihydroxy-4-methoxyphenyl)chroman-7,8-diol	Estrogen receptor beta	ESR2
MOL002941	(3R)-3-(2,3-dihydroxy-4-methoxyphenyl)chroman-7,8-diol	Mitogen-activated protein kinase 14	MAPK14
MOL002941	(3R)-3-(2,3-dihydroxy-4-methoxyphenyl)chroman-7,8-diol	Glycogen synthase kinase-3 beta	GSK3B
MOL002941	(3R)-3-(2,3-dihydroxy-4-methoxyphenyl)chroman-7,8-diol	Serine/threonine-protein kinase Chk1	CHEK1
MOL002941	(3R)-3-(2,3-dihydroxy-4-methoxyphenyl)chroman-7,8-diol	Trypsin-1	PRSS1
MOL002941	(3R)-3-(2,3-dihydroxy-4-methoxyphenyl)chroman-7,8-diol	Cyclin-A2	CCNA2
MOL002941	(3R)-3-(2,3-dihydroxy-4-methoxyphenyl)chroman-7,8-diol	Nuclear receptor coactivator 2	NCOA2
MOL002950	(3R)-7,2',3'-trihydroxy-4-methoxyisoflavan	Nitric oxide synthase, inducible	NOS2
MOL002950	(3R)-7,2',3'-trihydroxy-4-methoxyisoflavan	Prostaglandin G/H synthase 1	PTGS1
MOL002950	(3R)-7,2',3'-trihydroxy-4-methoxyisoflavan	Estrogen receptor	ESR1
MOL002950	(3R)-7,2',3'-trihydroxy-4-methoxyisoflavan	Sodium channel protein type 5 subunit alpha	SCN5A
MOL002950	(3R)-7,2',3'-trihydroxy-4-methoxyisoflavan	Peroxisome proliferator activated receptor gamma	PPARG
MOL002950	(3R)-7,2',3'-trihydroxy-4-methoxyisoflavan	Prostaglandin G/H synthase 2	PTGS2
MOL002950	(3R)-7,2',3'-trihydroxy-4-methoxyisoflavan	Retinoic acid receptor RXR-alpha	RXRA
MOL002950	(3R)-7,2',3'-trihydroxy-4-methoxyisoflavan	Beta-2 adrenergic receptor	ADRB2
MOL002950	(3R)-7,2',3'-trihydroxy-4-methoxyisoflavan	Estrogen receptor beta	ESR2
MOL002950	(3R)-7,2',3'-trihydroxy-4-methoxyisoflavan	Mitogen-activated protein kinase 14	MAPK14
MOL002950	(3R)-7,2',3'-trihydroxy-4-methoxyisoflavan	Glycogen synthase kinase-3 beta	GSK3B
MOL002950	(3R)-7,2',3'-trihydroxy-4-methoxyisoflavan	Cyclin-A2	CCNA2
MOL002950	(3R)-7,2',3'-trihydroxy-4-methoxyisoflavan	Nuclear receptor coactivator 2	NCOA2
MOL002957	9-O-Methylcoumestrol	Estrogen receptor	ESR1
MOL002957	9-O-Methylcoumestrol	Peroxisome proliferator activated receptor gamma	PPARG
MOL002957	9-O-Methylcoumestrol	Retinoic acid receptor RXR-alpha	RXRA
MOL002957	9-O-Methylcoumestrol	Estrogen receptor beta	ESR2
MOL002957	9-O-Methylcoumestrol	Serine/threonine-protein kinase Chk1	CHEK1
MOL002957	9-O-Methylcoumestrol	Cyclin-A2	CCNA2
MOL002959	3'-Methoxydaidzein	Nitric oxide synthase, inducible	NOS2
MOL002959	3'-Methoxydaidzein	Prostaglandin G/H synthase 1	PTGS1
MOL002959	3'-Methoxydaidzein	Estrogen receptor	ESR1
MOL002959	3'-Methoxydaidzein	Androgen receptor	AR
MOL002959	3'-Methoxydaidzein	Peroxisome proliferator activated receptor gamma	PPARG
MOL002959	3'-Methoxydaidzein	Prostaglandin G/H synthase 2	PTGS2
MOL002959	3'-Methoxydaidzein	Retinoic acid receptor RXR-alpha	RXRA
MOL002959	3'-Methoxydaidzein	Estrogen receptor beta	ESR2
MOL002959	3'-Methoxydaidzein	Mitogen-activated protein kinase 14	MAPK14
MOL002959	3'-Methoxydaidzein	Glycogen synthase kinase-3 beta	GSK3B
MOL002959	3'-Methoxydaidzein	Serine/threonine-protein kinase Chk1	CHEK1
MOL002959	3'-Methoxydaidzein	Trypsin-1	PRSS1
MOL002959	3'-Methoxydaidzein	Cyclin-A2	CCNA2
MOL002959	3'-Methoxydaidzein	Nuclear receptor coactivator 1	NCOA1
MOL002961	(-)-Vestitol	Nitric oxide synthase, inducible	NOS2
MOL002961	(-)-Vestitol	Prostaglandin G/H synthase 1	PTGS1
MOL002961	(-)-Vestitol	Muscarinic acetylcholine receptor M3	CHRM3
MOL002961	(-)-Vestitol	Muscarinic acetylcholine receptor M1	CHRM1
MOL002961	(-)-Vestitol	Estrogen receptor	ESR1
MOL002961	(-)-Vestitol	Androgen receptor	AR
MOL002961	(-)-Vestitol	Beta-1 adrenergic receptor	ADRB1
MOL002961	(-)-Vestitol	Sodium channel protein type 5 subunit alpha	SCN5A
MOL002961	(-)-Vestitol	Peroxisome proliferator activated receptor gamma	PPARG
MOL002961	(-)-Vestitol	Muscarinic acetylcholine receptor M5	CHRM5
MOL002961	(-)-Vestitol	Prostaglandin G/H synthase 2	PTGS2
MOL002961	(-)-Vestitol	Alpha-2C adrenergic receptor	ADRA2C
MOL002961	(-)-Vestitol	Muscarinic acetylcholine receptor M4	CHRM4
MOL002961	(-)-Vestitol	Retinoic acid receptor RXR-alpha	RXRA
MOL002961	(-)-Vestitol	Alpha-1A adrenergic receptor	ADRA1A
MOL002961	(-)-Vestitol	Alpha-1B adrenergic receptor	ADRA1B
MOL002961	(-)-Vestitol	Sodium-dependent dopamine transporter	SLC6A3
MOL002961	(-)-Vestitol	Beta-2 adrenergic receptor	ADRB2
MOL002961	(-)-Vestitol	Sodium-dependent serotonin transporter	SLC6A4
MOL002961	(-)-Vestitol	Mu-type opioid receptor	OPRM1
MOL002961	(-)-Vestitol	Estrogen receptor beta	ESR2
MOL002961	(-)-Vestitol	Mitogen-activated protein kinase 14	MAPK14
MOL002961	(-)-Vestitol	Glycogen synthase kinase-3 beta	GSK3B
MOL002961	(-)-Vestitol	Leukotriene A-4 hydrolase	LTA4H
MOL002961	(-)-Vestitol	Amine oxidase [flavin-containing] B	MAOB
MOL002961	(-)-Vestitol	Serine/threonine-protein kinase Chk1	CHEK1
MOL002961	(-)-Vestitol	Trypsin-1	PRSS1
MOL002961	(-)-Vestitol	Cyclin-A2	CCNA2
MOL002961	(-)-Vestitol	Nuclear receptor coactivator 2	NCOA2
MOL002961	(-)-Vestitol	cAMP-dependent protein kinase inhibitor alpha	PKIA
MOL002962	(3S)-7-hydroxy-3-(2,3,4-trimethoxyphenyl)chroman-4-one	Nitric oxide synthase, inducible	NOS2
MOL002962	(3S)-7-hydroxy-3-(2,3,4-trimethoxyphenyl)chroman-4-one	Prostaglandin G/H synthase 1	PTGS1
MOL002962	(3S)-7-hydroxy-3-(2,3,4-trimethoxyphenyl)chroman-4-one	Potassium voltage-gated channel subfamily H member 2	KCNH2
MOL002962	(3S)-7-hydroxy-3-(2,3,4-trimethoxyphenyl)chroman-4-one	Estrogen receptor	ESR1
MOL002962	(3S)-7-hydroxy-3-(2,3,4-trimethoxyphenyl)chroman-4-one	Sodium channel protein type 5 subunit alpha	SCN5A
MOL002962	(3S)-7-hydroxy-3-(2,3,4-trimethoxyphenyl)chroman-4-one	Prostaglandin G/H synthase 2	PTGS2
MOL002962	(3S)-7-hydroxy-3-(2,3,4-trimethoxyphenyl)chroman-4-one	Retinoic acid receptor RXR-alpha	RXRA
MOL002962	(3S)-7-hydroxy-3-(2,3,4-trimethoxyphenyl)chroman-4-one	Acetylcholinesterase	ACHE
MOL002962	(3S)-7-hydroxy-3-(2,3,4-trimethoxyphenyl)chroman-4-one	Alpha-1B adrenergic receptor	ADRA1B
MOL002962	(3S)-7-hydroxy-3-(2,3,4-trimethoxyphenyl)chroman-4-one	Beta-2 adrenergic receptor	ADRB2
MOL002962	(3S)-7-hydroxy-3-(2,3,4-trimethoxyphenyl)chroman-4-one	Alpha-1D adrenergic receptor	ADRA1D
MOL002962	(3S)-7-hydroxy-3-(2,3,4-trimethoxyphenyl)chroman-4-one	Estrogen receptor beta	ESR2
MOL002962	(3S)-7-hydroxy-3-(2,3,4-trimethoxyphenyl)chroman-4-one	Trypsin-1	PRSS1
MOL002962	(3S)-7-hydroxy-3-(2,3,4-trimethoxyphenyl)chroman-4-one	Cyclin-A2	CCNA2
MOL002962	(3S)-7-hydroxy-3-(2,3,4-trimethoxyphenyl)chroman-4-one	Nuclear receptor coactivator 2	NCOA2
MOL002963	4',5',7-trimethyl-3-methoxyflavone	Nitric oxide synthase, inducible	NOS2
MOL002963	4',5',7-trimethyl-3-methoxyflavone	Prostaglandin G/H synthase 1	PTGS1
MOL002963	4',5',7-trimethyl-3-methoxyflavone	Muscarinic acetylcholine receptor M3	CHRM3
MOL002963	4',5',7-trimethyl-3-methoxyflavone	Muscarinic acetylcholine receptor M1	CHRM1
MOL002963	4',5',7-trimethyl-3-methoxyflavone	Androgen receptor	AR
MOL002963	4',5',7-trimethyl-3-methoxyflavone	Sodium channel protein type 5 subunit alpha	SCN5A
MOL002963	4',5',7-trimethyl-3-methoxyflavone	Peroxisome proliferator activated receptor gamma	PPARG
MOL002963	4',5',7-trimethyl-3-methoxyflavone	Muscarinic acetylcholine receptor M5	CHRM5
MOL002963	4',5',7-trimethyl-3-methoxyflavone	Prostaglandin G/H synthase 2	PTGS2
MOL002963	4',5',7-trimethyl-3-methoxyflavone	Retinoic acid receptor RXR-alpha	RXRA
MOL002963	4',5',7-trimethyl-3-methoxyflavone	Acetylcholinesterase	ACHE
MOL002963	4',5',7-trimethyl-3-methoxyflavone	Alpha-1B adrenergic receptor	ADRA1B
MOL002963	4',5',7-trimethyl-3-methoxyflavone	Beta-2 adrenergic receptor	ADRB2
MOL002963	4',5',7-trimethyl-3-methoxyflavone	Sodium-dependent serotonin transporter	SLC6A4
MOL002963	4',5',7-trimethyl-3-methoxyflavone	Mitogen-activated protein kinase 14	MAPK14
MOL002963	4',5',7-trimethyl-3-methoxyflavone	Glycogen synthase kinase-3 beta	GSK3B
MOL002963	4',5',7-trimethyl-3-methoxyflavone	Serine/threonine-protein kinase Chk1	CHEK1
MOL002963	4',5',7-trimethyl-3-methoxyflavone	Trypsin-1	PRSS1
MOL002966	Dalbergin	Prostaglandin G/H synthase 1	PTGS1
MOL002966	Dalbergin	Sodium channel protein type 5 subunit alpha	SCN5A
MOL002966	Dalbergin	Prostaglandin G/H synthase 2	PTGS2
MOL002966	Dalbergin	Retinoic acid receptor RXR-alpha	RXRA
MOL002966	Dalbergin	Alpha-1B adrenergic receptor	ADRA1B
MOL002966	Dalbergin	Beta-2 adrenergic receptor	ADRB2
MOL002966	Dalbergin	Sodium-dependent serotonin transporter	SLC6A4
MOL002966	Dalbergin	Gamma-aminobutyric acid receptor subunit alpha-1	GABRA1
MOL002966	Dalbergin	Amine oxidase [flavin-containing] B	MAOB
MOL002966	Dalbergin	Trypsin-1	PRSS1
MOL002966	Dalbergin	Nuclear receptor coactivator 2	NCOA2
MOL002975	butin	Prostaglandin G/H synthase 1	PTGS1
MOL002975	butin	Prostaglandin G/H synthase 2	PTGS2
MOL002975	butin	Retinoic acid receptor RXR-alpha	RXRA
MOL002981	Duartin	Nitric oxide synthase, inducible	NOS2
MOL002981	Duartin	Prostaglandin G/H synthase 1	PTGS1
MOL002981	Duartin	Estrogen receptor	ESR1
MOL002981	Duartin	Sodium channel protein type 5 subunit alpha	SCN5A
MOL002981	Duartin	Peroxisome proliferator activated receptor gamma	PPARG
MOL002981	Duartin	Prostaglandin G/H synthase 2	PTGS2
MOL002981	Duartin	Coagulation factor VII	F7
MOL002981	Duartin	Acetylcholinesterase	ACHE
MOL002981	Duartin	Alpha-1B adrenergic receptor	ADRA1B
MOL002981	Duartin	Beta-2 adrenergic receptor	ADRB2
MOL002981	Duartin	Alpha-1D adrenergic receptor	ADRA1D
MOL002981	Duartin	Estrogen receptor beta	ESR2
MOL002981	Duartin	Mitogen-activated protein kinase 14	MAPK14
MOL002981	Duartin	Glycogen synthase kinase-3 beta	GSK3B
MOL002981	Duartin	Serine/threonine-protein kinase Chk1	CHEK1
MOL002981	Duartin	Trypsin-1	PRSS1
MOL002981	Duartin	Cyclin-A2	CCNA2
MOL002981	Duartin	Nuclear receptor coactivator 2	NCOA2
MOL002985	isoduartin	Nitric oxide synthase, inducible	NOS2
MOL002985	isoduartin	Prostaglandin G/H synthase 1	PTGS1
MOL002985	isoduartin	Potassium voltage-gated channel subfamily H member 2	KCNH2
MOL002985	isoduartin	Estrogen receptor	ESR1
MOL002985	isoduartin	Androgen receptor	AR
MOL002985	isoduartin	Sodium channel protein type 5 subunit alpha	SCN5A
MOL002985	isoduartin	Peroxisome proliferator activated receptor gamma	PPARG
MOL002985	isoduartin	Prostaglandin G/H synthase 2	PTGS2
MOL002985	isoduartin	Retinoic acid receptor RXR-alpha	RXRA
MOL002985	isoduartin	Acetylcholinesterase	ACHE
MOL002985	isoduartin	Alpha-1B adrenergic receptor	ADRA1B
MOL002985	isoduartin	Beta-2 adrenergic receptor	ADRB2
MOL002985	isoduartin	Estrogen receptor beta	ESR2
MOL002985	isoduartin	Mitogen-activated protein kinase 14	MAPK14
MOL002985	isoduartin	Glycogen synthase kinase-3 beta	GSK3B
MOL002985	isoduartin	Serine/threonine-protein kinase Chk1	CHEK1
MOL002985	isoduartin	Trypsin-1	PRSS1
MOL002985	isoduartin	Cyclin-A2	CCNA2
MOL002985	isoduartin	Nuclear receptor coactivator 2	NCOA2
MOL002985	isoduartin	Nuclear receptor coactivator 1	NCOA1
MOL002989	4-Hydroxyhomopterocarpin	Nitric oxide synthase, inducible	NOS2
MOL002989	4-Hydroxyhomopterocarpin	Prostaglandin G/H synthase 1	PTGS1
MOL002989	4-Hydroxyhomopterocarpin	Muscarinic acetylcholine receptor M3	CHRM3
MOL002989	4-Hydroxyhomopterocarpin	Muscarinic acetylcholine receptor M1	CHRM1
MOL002989	4-Hydroxyhomopterocarpin	Estrogen receptor	ESR1
MOL002989	4-Hydroxyhomopterocarpin	Sodium channel protein type 5 subunit alpha	SCN5A
MOL002989	4-Hydroxyhomopterocarpin	Prostaglandin G/H synthase 2	PTGS2
MOL002989	4-Hydroxyhomopterocarpin	Muscarinic acetylcholine receptor M4	CHRM4
MOL002989	4-Hydroxyhomopterocarpin	Retinoic acid receptor RXR-alpha	RXRA
MOL002989	4-Hydroxyhomopterocarpin	Acetylcholinesterase	ACHE
MOL002989	4-Hydroxyhomopterocarpin	Alpha-1B adrenergic receptor	ADRA1B
MOL002989	4-Hydroxyhomopterocarpin	Beta-2 adrenergic receptor	ADRB2
MOL002989	4-Hydroxyhomopterocarpin	Alpha-1D adrenergic receptor	ADRA1D
MOL002989	4-Hydroxyhomopterocarpin	Mu-type opioid receptor	OPRM1
MOL002989	4-Hydroxyhomopterocarpin	Trypsin-1	PRSS1
MOL002989	4-Hydroxyhomopterocarpin	Nuclear receptor coactivator 2	NCOA2
MOL002990	(6aR,11aR)-3,9,10-trimethoxy-6a,11a-dihydro-6H-benzofurano[3,2-c]chromen-4-ol	Nitric oxide synthase, inducible	NOS2
MOL002990	(6aR,11aR)-3,9,10-trimethoxy-6a,11a-dihydro-6H-benzofurano[3,2-c]chromen-4-ol	Prostaglandin G/H synthase 1	PTGS1
MOL002990	(6aR,11aR)-3,9,10-trimethoxy-6a,11a-dihydro-6H-benzofurano[3,2-c]chromen-4-ol	Muscarinic acetylcholine receptor M3	CHRM3
MOL002990	(6aR,11aR)-3,9,10-trimethoxy-6a,11a-dihydro-6H-benzofurano[3,2-c]chromen-4-ol	Potassium voltage-gated channel subfamily H member 2	KCNH2
MOL002990	(6aR,11aR)-3,9,10-trimethoxy-6a,11a-dihydro-6H-benzofurano[3,2-c]chromen-4-ol	Estrogen receptor	ESR1
MOL002990	(6aR,11aR)-3,9,10-trimethoxy-6a,11a-dihydro-6H-benzofurano[3,2-c]chromen-4-ol	Sodium channel protein type 5 subunit alpha	SCN5A
MOL002990	(6aR,11aR)-3,9,10-trimethoxy-6a,11a-dihydro-6H-benzofurano[3,2-c]chromen-4-ol	Prostaglandin G/H synthase 2	PTGS2
MOL002990	(6aR,11aR)-3,9,10-trimethoxy-6a,11a-dihydro-6H-benzofurano[3,2-c]chromen-4-ol	Coagulation factor VII	F7
MOL002990	(6aR,11aR)-3,9,10-trimethoxy-6a,11a-dihydro-6H-benzofurano[3,2-c]chromen-4-ol	Retinoic acid receptor RXR-alpha	RXRA
MOL002990	(6aR,11aR)-3,9,10-trimethoxy-6a,11a-dihydro-6H-benzofurano[3,2-c]chromen-4-ol	Acetylcholinesterase	ACHE
MOL002990	(6aR,11aR)-3,9,10-trimethoxy-6a,11a-dihydro-6H-benzofurano[3,2-c]chromen-4-ol	Alpha-1B adrenergic receptor	ADRA1B
MOL002990	(6aR,11aR)-3,9,10-trimethoxy-6a,11a-dihydro-6H-benzofurano[3,2-c]chromen-4-ol	Alpha-1D adrenergic receptor	ADRA1D
MOL002990	(6aR,11aR)-3,9,10-trimethoxy-6a,11a-dihydro-6H-benzofurano[3,2-c]chromen-4-ol	Trypsin-1	PRSS1
MOL002990	(6aR,11aR)-3,9,10-trimethoxy-6a,11a-dihydro-6H-benzofurano[3,2-c]chromen-4-ol	Nuclear receptor coactivator 2	NCOA2
MOL002991	(6aR,11aR)-3,9-dimethoxy-6a,11a-dihydro-6H-benzofurano[3,2-c]chromene-4,10-diol	Nitric oxide synthase, inducible	NOS2
MOL002991	(6aR,11aR)-3,9-dimethoxy-6a,11a-dihydro-6H-benzofurano[3,2-c]chromene-4,10-diol	Prostaglandin G/H synthase 1	PTGS1
MOL002991	(6aR,11aR)-3,9-dimethoxy-6a,11a-dihydro-6H-benzofurano[3,2-c]chromene-4,10-diol	Estrogen receptor	ESR1
MOL002991	(6aR,11aR)-3,9-dimethoxy-6a,11a-dihydro-6H-benzofurano[3,2-c]chromene-4,10-diol	Sodium channel protein type 5 subunit alpha	SCN5A
MOL002991	(6aR,11aR)-3,9-dimethoxy-6a,11a-dihydro-6H-benzofurano[3,2-c]chromene-4,10-diol	Prostaglandin G/H synthase 2	PTGS2
MOL002991	(6aR,11aR)-3,9-dimethoxy-6a,11a-dihydro-6H-benzofurano[3,2-c]chromene-4,10-diol	Coagulation factor VII	F7
MOL002991	(6aR,11aR)-3,9-dimethoxy-6a,11a-dihydro-6H-benzofurano[3,2-c]chromene-4,10-diol	Acetylcholinesterase	ACHE
MOL002991	(6aR,11aR)-3,9-dimethoxy-6a,11a-dihydro-6H-benzofurano[3,2-c]chromene-4,10-diol	Trypsin-1	PRSS1
MOL002991	(6aR,11aR)-3,9-dimethoxy-6a,11a-dihydro-6H-benzofurano[3,2-c]chromene-4,10-diol	Nuclear receptor coactivator 2	NCOA2
MOL002996	odoricarpin	Nitric oxide synthase, inducible	NOS2
MOL002996	odoricarpin	Prostaglandin G/H synthase 1	PTGS1
MOL002996	odoricarpin	Muscarinic acetylcholine receptor M3	CHRM3
MOL002996	odoricarpin	Estrogen receptor	ESR1
MOL002996	odoricarpin	Sodium channel protein type 5 subunit alpha	SCN5A
MOL002996	odoricarpin	Prostaglandin G/H synthase 2	PTGS2
MOL002996	odoricarpin	Coagulation factor VII	F7
MOL002996	odoricarpin	Retinoic acid receptor RXR-alpha	RXRA
MOL002996	odoricarpin	Acetylcholinesterase	ACHE
MOL002996	odoricarpin	Alpha-1B adrenergic receptor	ADRA1B
MOL002996	odoricarpin	Beta-2 adrenergic receptor	ADRB2
MOL002996	odoricarpin	Alpha-1D adrenergic receptor	ADRA1D
MOL002996	odoricarpin	Trypsin-1	PRSS1
MOL002996	odoricarpin	Nuclear receptor coactivator 2	NCOA2
MOL002999	Sativanone	Nitric oxide synthase, inducible	NOS2
MOL002999	Sativanone	Prostaglandin G/H synthase 1	PTGS1
MOL002999	Sativanone	Estrogen receptor	ESR1
MOL002999	Sativanone	Sodium channel protein type 5 subunit alpha	SCN5A
MOL002999	Sativanone	Peroxisome proliferator activated receptor gamma	PPARG
MOL002999	Sativanone	Prostaglandin G/H synthase 2	PTGS2
MOL002999	Sativanone	Retinoic acid receptor RXR-alpha	RXRA
MOL002999	Sativanone	Alpha-1B adrenergic receptor	ADRA1B
MOL002999	Sativanone	Sodium-dependent serotonin transporter	SLC6A4
MOL002999	Sativanone	Estrogen receptor beta	ESR2
MOL002999	Sativanone	Mitogen-activated protein kinase 14	MAPK14
MOL002999	Sativanone	Glycogen synthase kinase-3 beta	GSK3B
MOL002999	Sativanone	Trypsin-1	PRSS1
MOL002999	Sativanone	Cyclin-A2	CCNA2
MOL003000	Stevein	Prostaglandin G/H synthase 1	PTGS1
MOL003000	Stevein	Sodium channel protein type 5 subunit alpha	SCN5A
MOL003000	Stevein	Prostaglandin G/H synthase 2	PTGS2
MOL003000	Stevein	Retinoic acid receptor RXR-alpha	RXRA
MOL003000	Stevein	Trypsin-1	PRSS1
MOL003000	Stevein	Nuclear receptor coactivator 2	NCOA2
MOL003001	Vestitone	Nitric oxide synthase, inducible	NOS2
MOL003001	Vestitone	Prostaglandin G/H synthase 1	PTGS1
MOL003001	Vestitone	Estrogen receptor	ESR1
MOL003001	Vestitone	Sodium channel protein type 5 subunit alpha	SCN5A
MOL003001	Vestitone	Peroxisome proliferator activated receptor gamma	PPARG
MOL003001	Vestitone	Prostaglandin G/H synthase 2	PTGS2
MOL003001	Vestitone	Retinoic acid receptor RXR-alpha	RXRA
MOL003001	Vestitone	Beta-2 adrenergic receptor	ADRB2
MOL003001	Vestitone	Estrogen receptor beta	ESR2
MOL003001	Vestitone	Mitogen-activated protein kinase 14	MAPK14
MOL003001	Vestitone	Glycogen synthase kinase-3 beta	GSK3B
MOL003001	Vestitone	Trypsin-1	PRSS1
MOL003001	Vestitone	Cyclin-A2	CCNA2
MOL003002	violanone	Nitric oxide synthase, inducible	NOS2
MOL003002	violanone	Prostaglandin G/H synthase 1	PTGS1
MOL003002	violanone	Estrogen receptor	ESR1
MOL003002	violanone	Sodium channel protein type 5 subunit alpha	SCN5A
MOL003002	violanone	Prostaglandin G/H synthase 2	PTGS2
MOL003002	violanone	Coagulation factor VII	F7
MOL003002	violanone	Estrogen receptor beta	ESR2
MOL003002	violanone	Glycogen synthase kinase-3 beta	GSK3B
MOL003002	violanone	Trypsin-1	PRSS1
MOL003002	violanone	Cyclin-A2	CCNA2
MOL003003	Xenognosin B	Nitric oxide synthase, inducible	NOS2
MOL003003	Xenognosin B	Prostaglandin G/H synthase 1	PTGS1
MOL003003	Xenognosin B	Estrogen receptor	ESR1
MOL003003	Xenognosin B	Androgen receptor	AR
MOL003003	Xenognosin B	Peroxisome proliferator activated receptor gamma	PPARG
MOL003003	Xenognosin B	Prostaglandin G/H synthase 2	PTGS2
MOL003003	Xenognosin B	Retinoic acid receptor RXR-alpha	RXRA
MOL003003	Xenognosin B	Estrogen receptor beta	ESR2
MOL003003	Xenognosin B	Mitogen-activated protein kinase 14	MAPK14
MOL003003	Xenognosin B	Glycogen synthase kinase-3 beta	GSK3B
MOL003003	Xenognosin B	Serine/threonine-protein kinase Chk1	CHEK1
MOL003003	Xenognosin B	Trypsin-1	PRSS1
MOL003003	Xenognosin B	Cyclin-A2	CCNA2
MOL000354	isorhamnetin	Nitric oxide synthase, inducible	NOS2
MOL000354	isorhamnetin	Prostaglandin G/H synthase 1	PTGS1
MOL000354	isorhamnetin	Estrogen receptor	ESR1
MOL000354	isorhamnetin	Androgen receptor	AR
MOL000354	isorhamnetin	Peroxisome proliferator activated receptor gamma	PPARG
MOL000354	isorhamnetin	Prostaglandin G/H synthase 2	PTGS2
MOL000354	isorhamnetin	Estrogen receptor beta	ESR2
MOL000354	isorhamnetin	Mitogen-activated protein kinase 14	MAPK14
MOL000354	isorhamnetin	Glycogen synthase kinase-3 beta	GSK3B
MOL000354	isorhamnetin	Trypsin-1	PRSS1
MOL000354	isorhamnetin	Cyclin-A2	CCNA2
MOL000354	isorhamnetin	Nuclear receptor coactivator 2	NCOA2
MOL000354	isorhamnetin	Glycogen phosphorylase, muscle form	PYGM
MOL000354	isorhamnetin	Serine/threonine-protein kinase Chk1	CHEK1
MOL000354	isorhamnetin	Aldose reductase	AKR1B1
MOL000354	isorhamnetin	Nuclear receptor coactivator 1	NCOA1
MOL000354	isorhamnetin	Coagulation factor VII	F7
MOL000354	isorhamnetin	Acetylcholinesterase	ACHE
MOL000354	isorhamnetin	Gamma-aminobutyric acid receptor subunit alpha-1	GABRA1
MOL000354	isorhamnetin	Amine oxidase [flavin-containing] B	MAOB
MOL000354	isorhamnetin	Glutamate receptor 2	GRIA2
MOL000354	isorhamnetin	Transcription factor p65	RELA
MOL000354	isorhamnetin	Neutrophil cytosol factor 1	NCF1
MOL000354	isorhamnetin	Oxidized low-density lipoprotein receptor 1	OLR1
MOL000006	luteolin	Prostaglandin G/H synthase 1	PTGS1
MOL000006	luteolin	Androgen receptor	AR
MOL000006	luteolin	Prostaglandin G/H synthase 2	PTGS2
MOL000006	luteolin	Trypsin-1	PRSS1
MOL000006	luteolin	Nuclear receptor coactivator 2	NCOA2
MOL000006	luteolin	Transcription factor p65	RELA
MOL000006	luteolin	Epidermal growth factor receptor	EGFR
MOL000006	luteolin	RAC-alpha serine/threonine-protein kinase	AKT1
MOL000006	luteolin	Vascular endothelial growth factor A	VEGFA
MOL000006	luteolin	G1/S-specific cyclin-D1	CCND1
MOL000006	luteolin	Bcl-2-like protein 1	BCL2L1
MOL000006	luteolin	Cyclin-dependent kinase inhibitor 1	CDKN1A
MOL000006	luteolin	Caspase-9	CASP9
MOL000006	luteolin	72 kDa type IV collagenase	MMP2
MOL000006	luteolin	Matrix metalloproteinase-9	MMP9
MOL000006	luteolin	Mitogen-activated protein kinase 1	MAPK1
MOL000006	luteolin	Interleukin-10	IL10
MOL000006	luteolin	Retinoblastoma-associated protein	RB1
MOL000006	luteolin	Tumor necrosis factor	TNFSF15
MOL000006	luteolin	Transcription factor AP-1	JUN
MOL000006	luteolin	Interleukin-6	IL6
MOL000006	luteolin	Caspase-3	CASP3
MOL000006	luteolin	Cellular tumor antigen p53	TP63
MOL000006	luteolin	NF-kappa-B inhibitor alpha	NFKBIA
MOL000006	luteolin	DNA topoisomerase 1	TOP1
MOL000006	luteolin	E3 ubiquitin-protein ligase Mdm2	MDM2
MOL000006	luteolin	Amyloid beta A4 protein	APP
MOL000006	luteolin	Interstitial collagenase	MMP1
MOL000006	luteolin	Proliferating cell nuclear antigen	PCNA
MOL000006	luteolin	Receptor tyrosine-protein kinase erbB-2	ERBB2
MOL000006	luteolin	Peroxisome proliferator-activated receptor gamma	PPARG
MOL000006	luteolin	Heme oxygenase 1	HMOX1
MOL000006	luteolin	Caspase-7	CASP7
MOL000006	luteolin	Intercellular adhesion molecule 1	ICAM1
MOL000006	luteolin	Induced myeloid leukemia cell differentiation protein Mcl-1	MCL1
MOL000006	luteolin	Baculoviral IAP repeat-containing protein 5	BIRC5
MOL000006	luteolin	Interleukin-2	IL2
MOL000006	luteolin	G2/mitotic-specific cyclin-B1	CCNB1
MOL000006	luteolin	Tyrosinase	TYR
MOL000006	luteolin	Interferon gamma	IFNG
MOL000006	luteolin	Interleukin-4	IL4
MOL000006	luteolin	DNA topoisomerase 2-alpha	TOP2A
MOL000006	luteolin	Glutathione S-transferase P	GSTP1
MOL000006	luteolin	Solute carrier family 2, facilitated glucose transporter member 4	SLC2A4
MOL000006	luteolin	Insulin receptor	INSR
MOL000006	luteolin	CD40 ligand	CD40LG
MOL000006	luteolin	Prostaglandin E synthase	PTGES
MOL000006	luteolin	Kinetochore protein Nuf2	NUF2
MOL000006	luteolin	Adenylate cyclase type 2	ADCY2
MOL000006	luteolin	Hepatocyte growth factor receptor	MET
MOL002322	isovitexin	Prostaglandin G/H synthase 2	PTGS2
MOL002322	isovitexin	Androgen receptor	AR
MOL002322	isovitexin	Transcription factor p65	RELA
MOL002322	isovitexin	Inhibitor of nuclear factor kappa-B kinase subunit beta	IKBKB
MOL002322	isovitexin	Tumor necrosis factor	TNFSF15
MOL001215	tirucallol	Muscarinic acetylcholine receptor M3	CHRM3
MOL001215	tirucallol	Muscarinic acetylcholine receptor M2	CHRM2
MOL001241	O-acetyl-伪-boswellic acid	Alcohol dehydrogenase 1C	ADH1C
MOL001243	3alpha-Hydroxy-olean-12-en-24-oic-acid	Muscarinic acetylcholine receptor M3	CHRM3
MOL001243	3alpha-Hydroxy-olean-12-en-24-oic-acid	Muscarinic acetylcholine receptor M1	CHRM1
MOL001243	3alpha-Hydroxy-olean-12-en-24-oic-acid	Alpha-1B adrenergic receptor	ADRA1B
MOL001243	3alpha-Hydroxy-olean-12-en-24-oic-acid	Gamma-aminobutyric acid receptor subunit alpha-1	GABRA1
MOL001243	3alpha-Hydroxy-olean-12-en-24-oic-acid	Prostaglandin G/H synthase 2	PTGS2
MOL001243	3alpha-Hydroxy-olean-12-en-24-oic-acid	Nuclear receptor coactivator 2	NCOA2
MOL001255	Boswellic acid	Prostaglandin G/H synthase 1	PTGS1
MOL001255	Boswellic acid	Nuclear receptor coactivator 2	NCOA2
MOL001295	phyllocladene	Progesterone receptor	PGR
