# Supplementary material for: Experimental evidence and network pharmacology-based analysis reveal the molecular mechanism of Tongxinluo capsule administered in coronary heart diseases
Source: Biosci Rep. 2020 Oct 13;40(10):BSR20201349. doi: 10.1042/BSR20201349 (PMC7560518; doi:10.1042/BSR20201349)
Supplement: Supplementary Tables S1-S3 [file BSR-2020-1349_supp1.zip › BSR-2020-1349_suppST2.xls]

## Sheet: Sheet1
Table S2. Detailed information of each node
Node_1	Node_2	Type
CHD	SCN5A	disease
CHD	ADRB2	disease
CHD	CHRM3	disease
CHD	PGR	disease
CHD	NR3C2	disease
CHD	NCOA2	disease
CHD	ADH1C	disease
CHD	RXRA	disease
CHD	NCOA1	disease
CHD	PTGS1	disease
CHD	PTGS2	disease
CHD	ADRA2A	disease
CHD	SLC6A2	disease
CHD	AKR1B1	disease
CHD	PLAU	disease
CHD	LTA4H	disease
CHD	MAOB	disease
CHD	MAOA	disease
CHD	CTRB1	disease
CHD	CHRM1	disease
CHD	ADRB1	disease
CHD	ADRA1A	disease
CHD	CHRM2	disease
CHD	ADRA1B	disease
CHD	GABRA1	disease
CHD	KCNH2	disease
CHD	SLC6A4	disease
CHD	OPRM1	disease
CHD	BCL2	disease
CHD	BAX	disease
CHD	CASP9	disease
CHD	JUN	disease
CHD	CASP3	disease
CHD	CASP8	disease
CHD	PRKCA	disease
CHD	PON1	disease
CHD	MAP2	disease
CHD	HTR3A	disease
CHD	ADRA1D	disease
CHD	PRSS1	disease
CHD	NOS2	disease
CHD	AR	disease
CHD	PPARG	disease
CHD	ACHE	disease
CHD	F7	disease
CHD	RELA	disease
CHD	IKBKB	disease
CHD	AKT1	disease
CHD	TNFSF15	disease
CHD	MAPK8	disease
CHD	MMP1	disease
CHD	STAT1	disease
CHD	HMOX1	disease
CHD	CYP3A4	disease
CHD	CYP1A2	disease
CHD	CYP1A1	disease
CHD	ICAM1	disease
CHD	SELE	disease
CHD	VCAM1	disease
CHD	NR1I2	disease
CHD	CYP1B1	disease
CHD	ALOX5	disease
CHD	HAS2	disease
CHD	GSTP1	disease
CHD	AHR	disease
CHD	SLC2A4	disease
CHD	NR1I3	disease
CHD	INSR	disease
CHD	DIO1	disease
CHD	PPP3CA	disease
CHD	GSTM1	disease
CHD	GSTM2	disease
CHD	AKR1C3	disease
CHD	SLPI	disease
CHD	RXRG	disease
CHD	NFKBIA	disease
CHD	IL1B	disease
CHD	CASP1	disease
CHD	IFNG	disease
CHD	ADCYAP1	disease
CHD	PSMG1	disease
CHD	NR3C1	disease
CHD	OPRD1	disease
CHD	CACNA1S	disease
CHD	KDR	disease
CHD	ESR1	disease
CHD	VEGFA	disease
CHD	CDKN1A	disease
CHD	MMP2	disease
CHD	MMP9	disease
CHD	CXCL8	disease
CHD	PRKCB	disease
CHD	IGF2	disease
CHD	GSTA1	disease
CHD	IL6	disease
CHD	CD14	disease
CHD	LBP	disease
CHD	FOS	disease
CHD	HIF1A	disease
CHD	FOSL1	disease
CHD	CCNB1	disease
CHD	MPO	disease
CHD	CYCS	disease
CHD	ALOX12	disease
CHD	NFATC1	disease
CHD	EGLN1	disease
CHD	NOX5	disease
CHD	APOD	disease
CHD	CAT	disease
CHD	ADRA2C	disease
CHD	ESR2	disease
CHD	MAPK14	disease
CHD	GSK3B	disease
CHD	CCNA2	disease
CHD	IL4	disease
CHD	ATP5F1B	disease
CHD	MAPK10	disease
CHD	NCF1	disease
CHD	OLR1	disease
CHD	EGFR	disease
CHD	CCND1	disease
CHD	BCL2L1	disease
CHD	MAPK1	disease
CHD	IL10	disease
CHD	RB1	disease
CHD	TOP1	disease
CHD	MDM2	disease
CHD	APP	disease
CHD	PCNA	disease
CHD	ERBB2	disease
CHD	CASP7	disease
CHD	MCL1	disease
CHD	BIRC5	disease
CHD	IL2	disease
CHD	TYR	disease
CHD	CD40LG	disease
CHD	PTGES	disease
CHD	MET	disease
Diop	SCN5A	target
Tongxinluo	Diop	mol
Diop	ADRB2	target
Diop	CHRM3	target
Stigmasterol	PGR	target
Tongxinluo	Stigmasterol	mol
Stigmasterol	NR3C2	target
Stigmasterol	NCOA2	target
Stigmasterol	ADH1C	target
Stigmasterol	RXRA	target
Stigmasterol	NCOA1	target
Stigmasterol	PTGS1	target
Stigmasterol	PTGS2	target
Stigmasterol	ADRA2A	target
Stigmasterol	SLC6A2	target
Stigmasterol	ADRB2	target
Stigmasterol	AKR1B1	target
Stigmasterol	PLAU	target
Stigmasterol	LTA4H	target
Stigmasterol	MAOB	target
Stigmasterol	MAOA	target
Stigmasterol	CTRB1	target
Stigmasterol	CHRM3	target
Stigmasterol	CHRM1	target
Stigmasterol	ADRB1	target
Stigmasterol	SCN5A	target
Stigmasterol	ADRA1A	target
Stigmasterol	CHRM2	target
Stigmasterol	ADRA1B	target
Stigmasterol	GABRA1	target
beta-sitosterol	PGR	target
Tongxinluo	beta-sitosterol	mol
beta-sitosterol	NCOA2	target
beta-sitosterol	PTGS1	target
beta-sitosterol	PTGS2	target
beta-sitosterol	KCNH2	target
beta-sitosterol	CHRM3	target
beta-sitosterol	CHRM1	target
beta-sitosterol	SCN5A	target
beta-sitosterol	ADRA1A	target
beta-sitosterol	CHRM2	target
beta-sitosterol	ADRA1B	target
beta-sitosterol	ADRB2	target
beta-sitosterol	SLC6A4	target
beta-sitosterol	OPRM1	target
beta-sitosterol	GABRA1	target
beta-sitosterol	BCL2	target
beta-sitosterol	BAX	target
beta-sitosterol	CASP9	target
beta-sitosterol	JUN	target
beta-sitosterol	CASP3	target
beta-sitosterol	CASP8	target
beta-sitosterol	PRKCA	target
beta-sitosterol	PON1	target
beta-sitosterol	MAP2	target
Inermin	PTGS1	target
Tongxinluo	Inermin	mol
Inermin	CHRM3	target
Inermin	SCN5A	target
Inermin	PTGS2	target
Inermin	HTR3A	target
Inermin	RXRA	target
Inermin	ADRA1B	target
Inermin	ADRB2	target
Inermin	ADRA1D	target
Inermin	SLC6A4	target
Inermin	PRSS1	target
Inermin	NCOA1	target
kaempferol	NOS2	target
Tongxinluo	kaempferol	mol
kaempferol	PTGS1	target
kaempferol	AR	target
kaempferol	PPARG	target
kaempferol	PTGS2	target
kaempferol	NCOA2	target
kaempferol	PRSS1	target
kaempferol	PGR	target
kaempferol	CHRM1	target
kaempferol	ACHE	target
kaempferol	SLC6A2	target
kaempferol	CHRM2	target
kaempferol	ADRA1B	target
kaempferol	GABRA1	target
kaempferol	F7	target
kaempferol	RELA	target
kaempferol	IKBKB	target
kaempferol	AKT1	target
kaempferol	BCL2	target
kaempferol	BAX	target
kaempferol	TNFSF15	target
kaempferol	JUN	target
kaempferol	CASP3	target
kaempferol	MAPK8	target
kaempferol	MMP1	target
kaempferol	STAT1	target
kaempferol	PPARG	target
kaempferol	HMOX1	target
kaempferol	CYP3A4	target
kaempferol	CYP1A2	target
kaempferol	CYP1A1	target
kaempferol	ICAM1	target
kaempferol	SELE	target
kaempferol	VCAM1	target
kaempferol	NR1I2	target
kaempferol	CYP1B1	target
kaempferol	ALOX5	target
kaempferol	HAS2	target
kaempferol	GSTP1	target
kaempferol	AHR	target
kaempferol	SLC2A4	target
kaempferol	NR1I3	target
kaempferol	INSR	target
kaempferol	DIO1	target
kaempferol	PPP3CA	target
kaempferol	GSTM1	target
kaempferol	GSTM2	target
kaempferol	AKR1C3	target
kaempferol	SLPI	target
Aposiopolamine	CHRM3	target
Tongxinluo	Aposiopolamine	mol
Aposiopolamine	CHRM1	target
Aposiopolamine	SLC6A2	target
Aposiopolamine	ADRB2	target
Aposiopolamine	SLC6A4	target
Aposiopolamine	GABRA1	target
Deoxyharringtonine	AR	target
Tongxinluo	Deoxyharringtonine	mol
Deoxyharringtonine	NR3C2	target
Dianthramine	PTGS1	target
Tongxinluo	Dianthramine	mol
Dianthramine	PTGS2	target
arachidonate	PTGS1	target
Tongxinluo	arachidonate	mol
arachidonate	PTGS2	target
arachidonate	RXRG	target
arachidonate	NCOA2	target
Frutinone A	PTGS1	target
Tongxinluo	Frutinone A	mol
Frutinone A	AR	target
Frutinone A	SCN5A	target
Frutinone A	PPARG	target
Frutinone A	PTGS2	target
Frutinone A	RXRA	target
Frutinone A	ADRB2	target
Frutinone A	GABRA1	target
Frutinone A	ACHE	target
ginsenoside rh2	BAX	target
Tongxinluo	ginsenoside rh2	mol
ginsenoside rh2	TNFSF15	target
ginsenoside rh2	CASP3	target
ginsenoside rh2	PTGS2	target
ginsenoside rh2	NFKBIA	target
ginsenoside rh2	IL1B	target
ginsenoside rh2	CASP1	target
ginsenoside rh2	IFNG	target
ginsenoside rh2	ADCYAP1	target
ginsenoside rh2	PSMG1	target
ginsenoside rh2	SLC2A4	target
Ginsenoside-Rh4_qt	NR3C2	target
Tongxinluo	Ginsenoside-Rh4_qt	mol
Ginsenoside-Rh4_qt	NCOA2	target
Girinimbin	PTGS1	target
Tongxinluo	Girinimbin	mol
Girinimbin	SCN5A	target
Girinimbin	PTGS2	target
Girinimbin	RXRA	target
Girinimbin	ADRB2	target
Girinimbin	GABRA1	target
Girinimbin	NCOA2	target
Panaxadiol	NR3C1	target
Tongxinluo	Panaxadiol	mol
suchilactone	KCNH2	target
Tongxinluo	suchilactone	mol
suchilactone	SCN5A	target
suchilactone	PTGS2	target
suchilactone	F7	target
suchilactone	ADRB2	target
suchilactone	NCOA1	target
suchilactone	PTGS1	target
suchilactone	RXRA	target
suchilactone	ADRA1D	target
alexandrin_qt	PGR	target
Tongxinluo	alexandrin_qt	mol
Fumarine	PTGS1	target
Tongxinluo	Fumarine	mol
Fumarine	CHRM3	target
Fumarine	KCNH2	target
Fumarine	CHRM1	target
Fumarine	SCN5A	target
Fumarine	PTGS2	target
Fumarine	HTR3A	target
Fumarine	F7	target
Fumarine	OPRD1	target
Fumarine	ADRA1B	target
Fumarine	ADRB2	target
Fumarine	ADRA1D	target
Fumarine	OPRM1	target
Fumarine	SLC6A4	target
Fumarine	CACNA1S	target
Fumarine	KDR	target
ellagic acid	ESR1	target
Tongxinluo	ellagic acid	mol
ellagic acid	AR	target
ellagic acid	PGR	target
ellagic acid	RELA	target
ellagic acid	VEGFA	target
ellagic acid	CDKN1A	target
ellagic acid	MMP2	target
ellagic acid	MMP9	target
ellagic acid	NFKBIA	target
ellagic acid	CXCL8	target
ellagic acid	PRKCB	target
ellagic acid	GSTP1	target
ellagic acid	IGF2	target
ellagic acid	GSTM1	target
ellagic acid	GSTM2	target
ellagic acid	GSTA1	target
paeoniflorgenone	GABRA1	target
Tongxinluo	paeoniflorgenone	mol
paeoniflorin	TNFSF15	target
Tongxinluo	paeoniflorin	mol
paeoniflorin	IL6	target
paeoniflorin	CD14	target
paeoniflorin	LBP	target
baicalein	PTGS1	target
Tongxinluo	baicalein	mol
baicalein	AR	target
baicalein	PTGS2	target
baicalein	PRSS1	target
baicalein	NCOA2	target
baicalein	NCOA1	target
baicalein	RELA	target
baicalein	AKT1	target
baicalein	VEGFA	target
baicalein	BCL2	target
baicalein	FOS	target
baicalein	BAX	target
baicalein	MMP9	target
baicalein	CASP3	target
baicalein	HIF1A	target
baicalein	FOSL1	target
baicalein	CCNB1	target
baicalein	MPO	target
baicalein	AHR	target
baicalein	IGF2	target
baicalein	CYCS	target
baicalein	ALOX12	target
baicalein	NFATC1	target
baicalein	EGLN1	target
baicalein	NOX5	target
baicalein	APOD	target
beta-sitosterol	PGR	target
beta-sitosterol	NCOA2	target
beta-sitosterol	PTGS1	target
beta-sitosterol	PTGS2	target
beta-sitosterol	KCNH2	target
beta-sitosterol	CHRM3	target
beta-sitosterol	CHRM1	target
beta-sitosterol	SCN5A	target
beta-sitosterol	ADRA1A	target
beta-sitosterol	CHRM2	target
beta-sitosterol	ADRA1B	target
beta-sitosterol	ADRB2	target
beta-sitosterol	SLC6A4	target
beta-sitosterol	OPRM1	target
beta-sitosterol	GABRA1	target
beta-sitosterol	BCL2	target
beta-sitosterol	BAX	target
beta-sitosterol	CASP9	target
beta-sitosterol	JUN	target
beta-sitosterol	CASP3	target
beta-sitosterol	CASP8	target
beta-sitosterol	PRKCA	target
beta-sitosterol	PON1	target
beta-sitosterol	MAP2	target
sitosterol	PGR	target
Tongxinluo	sitosterol	mol
sitosterol	NCOA2	target
sitosterol	NR3C2	target
Spinasterol	PGR	target
Tongxinluo	Spinasterol	mol
Spinasterol	NR3C2	target
Spinasterol	NCOA2	target
Stigmasterol	PGR	target
Stigmasterol	NR3C2	target
Stigmasterol	NCOA2	target
Stigmasterol	ADH1C	target
Stigmasterol	RXRA	target
Stigmasterol	NCOA1	target
Stigmasterol	PTGS1	target
Stigmasterol	PTGS2	target
Stigmasterol	ADRA2A	target
Stigmasterol	SLC6A2	target
Stigmasterol	ADRB2	target
Stigmasterol	AKR1B1	target
Stigmasterol	PLAU	target
Stigmasterol	LTA4H	target
Stigmasterol	MAOB	target
Stigmasterol	MAOA	target
Stigmasterol	CTRB1	target
Stigmasterol	CHRM3	target
Stigmasterol	CHRM1	target
Stigmasterol	ADRB1	target
Stigmasterol	SCN5A	target
Stigmasterol	ADRA1A	target
Stigmasterol	CHRM2	target
Stigmasterol	ADRA1B	target
Stigmasterol	GABRA1	target
(+)-catechin	PTGS1	target
Tongxinluo	(+)-catechin	mol
(+)-catechin	ESR1	target
(+)-catechin	PTGS2	target
(+)-catechin	NCOA2	target
(+)-catechin	RXRA	target
(+)-catechin	CAT	target
(+)-catechin	HAS2	target
(2R,3R)-4-methoxyl-distylin	NOS2	target
Tongxinluo	(2R,3R)-4-methoxyl-distylin	mol
(2R,3R)-4-methoxyl-distylin	PTGS1	target
(2R,3R)-4-methoxyl-distylin	ESR1	target
(2R,3R)-4-methoxyl-distylin	PTGS2	target
stigmast-7-en-3-ol	PGR	target
Tongxinluo	stigmast-7-en-3-ol	mol
Ethyl oleate (NF)	NCOA2	target
Tongxinluo	Ethyl oleate (NF)	mol
campest-5-en-3beta-ol	PGR	target
Tongxinluo	campest-5-en-3beta-ol	mol
Mairin	PGR	target
Tongxinluo	Mairin	mol
(S)-Coclaurine	PTGS1	target
Tongxinluo	(S)-Coclaurine	mol
(S)-Coclaurine	CHRM1	target
(S)-Coclaurine	SCN5A	target
(S)-Coclaurine	PTGS2	target
(S)-Coclaurine	RXRA	target
(S)-Coclaurine	ADRA1A	target
(S)-Coclaurine	ADRA1B	target
(S)-Coclaurine	ADRB2	target
(S)-Coclaurine	SLC6A4	target
(S)-Coclaurine	MAOB	target
(S)-Coclaurine	CHRM3	target
(S)-Coclaurine	ADRA2A	target
(S)-Coclaurine	ADRA2C	target
(S)-Coclaurine	ADRA1D	target
(S)-Coclaurine	OPRM1	target
(S)-Coclaurine	NCOA2	target
Daucosterol	PGR	target
Tongxinluo	Daucosterol	mol
Daucosterol	NCOA2	target
phytosterol	PGR	target
Tongxinluo	phytosterol	mol
sanjoinenine	PTGS2	target
Tongxinluo	sanjoinenine	mol
swertisin	AR	target
Tongxinluo	swertisin	mol
zizyphusine	PTGS1	target
Tongxinluo	zizyphusine	mol
zizyphusine	CHRM3	target
zizyphusine	CHRM1	target
zizyphusine	AR	target
zizyphusine	SCN5A	target
zizyphusine	PTGS2	target
zizyphusine	RXRA	target
zizyphusine	ACHE	target
zizyphusine	NCOA1	target
(2R)-7-hydroxy-5-methoxy-2-phenylchroman-4-one	PTGS1	target
Tongxinluo	(2R)-7-hydroxy-5-methoxy-2-phenylchroman-4-one	mol
(2R)-7-hydroxy-5-methoxy-2-phenylchroman-4-one	CHRM3	target
(2R)-7-hydroxy-5-methoxy-2-phenylchroman-4-one	CHRM1	target
(2R)-7-hydroxy-5-methoxy-2-phenylchroman-4-one	ESR1	target
(2R)-7-hydroxy-5-methoxy-2-phenylchroman-4-one	SCN5A	target
(2R)-7-hydroxy-5-methoxy-2-phenylchroman-4-one	PTGS2	target
(2R)-7-hydroxy-5-methoxy-2-phenylchroman-4-one	RXRA	target
(2R)-7-hydroxy-5-methoxy-2-phenylchroman-4-one	ADRA1A	target
(2R)-7-hydroxy-5-methoxy-2-phenylchroman-4-one	ADRA1B	target
(2R)-7-hydroxy-5-methoxy-2-phenylchroman-4-one	ADRB2	target
(2R)-7-hydroxy-5-methoxy-2-phenylchroman-4-one	SLC6A4	target
(2R)-7-hydroxy-5-methoxy-2-phenylchroman-4-one	GABRA1	target
(2R)-7-hydroxy-5-methoxy-2-phenylchroman-4-one	MAOB	target
beta-sitosterol	PGR	target
beta-sitosterol	NCOA2	target
beta-sitosterol	PTGS1	target
beta-sitosterol	PTGS2	target
beta-sitosterol	KCNH2	target
beta-sitosterol	CHRM3	target
beta-sitosterol	CHRM1	target
beta-sitosterol	SCN5A	target
beta-sitosterol	ADRA1A	target
beta-sitosterol	CHRM2	target
beta-sitosterol	ADRA1B	target
beta-sitosterol	ADRB2	target
beta-sitosterol	SLC6A4	target
beta-sitosterol	OPRM1	target
beta-sitosterol	GABRA1	target
beta-sitosterol	BCL2	target
beta-sitosterol	BAX	target
beta-sitosterol	CASP9	target
beta-sitosterol	JUN	target
beta-sitosterol	CASP3	target
beta-sitosterol	CASP8	target
beta-sitosterol	PRKCA	target
beta-sitosterol	PON1	target
beta-sitosterol	MAP2	target
sitosterol	PGR	target
sitosterol	NCOA2	target
sitosterol	NR3C2	target
(6aR,11aR)-9,10-dimethoxy-6a,11a-dihydro-6H-benzofurano[3,2-c]chromen-3-ol	NOS2	target
Tongxinluo	(6aR,11aR)-9,10-dimethoxy-6a,11a-dihydro-6H-benzofurano[3,2-c]chromen-3-ol	mol
(6aR,11aR)-9,10-dimethoxy-6a,11a-dihydro-6H-benzofurano[3,2-c]chromen-3-ol	PTGS1	target
(6aR,11aR)-9,10-dimethoxy-6a,11a-dihydro-6H-benzofurano[3,2-c]chromen-3-ol	CHRM3	target
(6aR,11aR)-9,10-dimethoxy-6a,11a-dihydro-6H-benzofurano[3,2-c]chromen-3-ol	CHRM1	target
(6aR,11aR)-9,10-dimethoxy-6a,11a-dihydro-6H-benzofurano[3,2-c]chromen-3-ol	ESR1	target
(6aR,11aR)-9,10-dimethoxy-6a,11a-dihydro-6H-benzofurano[3,2-c]chromen-3-ol	SCN5A	target
(6aR,11aR)-9,10-dimethoxy-6a,11a-dihydro-6H-benzofurano[3,2-c]chromen-3-ol	PTGS2	target
(6aR,11aR)-9,10-dimethoxy-6a,11a-dihydro-6H-benzofurano[3,2-c]chromen-3-ol	HTR3A	target
(6aR,11aR)-9,10-dimethoxy-6a,11a-dihydro-6H-benzofurano[3,2-c]chromen-3-ol	RXRA	target
(6aR,11aR)-9,10-dimethoxy-6a,11a-dihydro-6H-benzofurano[3,2-c]chromen-3-ol	ACHE	target
(6aR,11aR)-9,10-dimethoxy-6a,11a-dihydro-6H-benzofurano[3,2-c]chromen-3-ol	ADRA1B	target
(6aR,11aR)-9,10-dimethoxy-6a,11a-dihydro-6H-benzofurano[3,2-c]chromen-3-ol	ADRB2	target
(6aR,11aR)-9,10-dimethoxy-6a,11a-dihydro-6H-benzofurano[3,2-c]chromen-3-ol	ADRA1D	target
(6aR,11aR)-9,10-dimethoxy-6a,11a-dihydro-6H-benzofurano[3,2-c]chromen-3-ol	GABRA1	target
(6aR,11aR)-9,10-dimethoxy-6a,11a-dihydro-6H-benzofurano[3,2-c]chromen-3-ol	PRSS1	target
(6aR,11aR)-9,10-dimethoxy-6a,11a-dihydro-6H-benzofurano[3,2-c]chromen-3-ol	NCOA2	target
(6aR,11aR)-9,10-dimethoxy-6a,11a-dihydro-6H-benzofurano[3,2-c]chromen-3-ol	NCOA1	target
formononetin	NOS2	target
Tongxinluo	formononetin	mol
formononetin	PTGS1	target
formononetin	CHRM1	target
formononetin	ESR1	target
formononetin	AR	target
formononetin	PPARG	target
formononetin	PTGS2	target
formononetin	RXRA	target
formononetin	ADRA1A	target
formononetin	ADRB2	target
formononetin	SLC6A4	target
formononetin	ESR2	target
formononetin	MAPK14	target
formononetin	GSK3B	target
formononetin	MAOB	target
formononetin	PRSS1	target
formononetin	CCNA2	target
formononetin	ACHE	target
formononetin	JUN	target
formononetin	PPARG	target
formononetin	IL4	target
formononetin	ATP5F1B	target
(2R)-5,7-dihydroxy-2-(4-hydroxyphenyl)chroman-4-one	PTGS1	target
Tongxinluo	(2R)-5,7-dihydroxy-2-(4-hydroxyphenyl)chroman-4-one	mol
(2R)-5,7-dihydroxy-2-(4-hydroxyphenyl)chroman-4-one	ESR1	target
(2R)-5,7-dihydroxy-2-(4-hydroxyphenyl)chroman-4-one	PTGS2	target
(2R)-5,7-dihydroxy-2-(4-hydroxyphenyl)chroman-4-one	PGR	target
(2R)-5,7-dihydroxy-2-(4-hydroxyphenyl)chroman-4-one	NR3C2	target
(2R)-5,7-dihydroxy-2-(4-hydroxyphenyl)chroman-4-one	NR3C1	target
DFV	PTGS1	target
Tongxinluo	DFV	mol
DFV	ESR1	target
DFV	PTGS2	target
DFV	RXRA	target
DFV	ADRB2	target
DFV	MAOB	target
DFV	SLC6A4	target
Medicarpin	NOS2	target
Tongxinluo	Medicarpin	mol
Medicarpin	PTGS1	target
Medicarpin	CHRM3	target
Medicarpin	CHRM1	target
Medicarpin	ESR1	target
Medicarpin	SCN5A	target
Medicarpin	PTGS2	target
Medicarpin	RXRA	target
Medicarpin	ADRA1A	target
Medicarpin	CHRM2	target
Medicarpin	ADRA1B	target
Medicarpin	ADRB2	target
Medicarpin	SLC6A4	target
Medicarpin	OPRM1	target
Medicarpin	ESR2	target
Medicarpin	MAPK10	target
Medicarpin	PRSS1	target
Medicarpin	CCNA2	target
Medicarpin	OPRD1	target
Medicarpin	ADRA1D	target
Eriodyctiol (flavanone)	PTGS1	target
Tongxinluo	Eriodyctiol (flavanone)	mol
Eriodyctiol (flavanone)	PTGS2	target
Eriodyctiol (flavanone)	NCOA2	target
(3R)-4'-Methoxy-2',3,7-trihydroxyisoflavanone	NOS2	target
Tongxinluo	(3R)-4'-Methoxy-2',3,7-trihydroxyisoflavanone	mol
(3R)-4'-Methoxy-2',3,7-trihydroxyisoflavanone	PTGS1	target
(3R)-4'-Methoxy-2',3,7-trihydroxyisoflavanone	ESR1	target
(3R)-4'-Methoxy-2',3,7-trihydroxyisoflavanone	SCN5A	target
(3R)-4'-Methoxy-2',3,7-trihydroxyisoflavanone	PTGS2	target
(3R)-4'-Methoxy-2',3,7-trihydroxyisoflavanone	ESR2	target
(3R)-4'-Methoxy-2',3,7-trihydroxyisoflavanone	PRSS1	target
(3R)-4'-Methoxy-2',3,7-trihydroxyisoflavanone	CCNA2	target
(3R)-3-(2,3-dihydroxy-4-methoxyphenyl)-7-hydroxychroman-4-one	NOS2	target
Tongxinluo	(3R)-3-(2,3-dihydroxy-4-methoxyphenyl)-7-hydroxychroman-4-one	mol
(3R)-3-(2,3-dihydroxy-4-methoxyphenyl)-7-hydroxychroman-4-one	PTGS1	target
(3R)-3-(2,3-dihydroxy-4-methoxyphenyl)-7-hydroxychroman-4-one	ESR1	target
(3R)-3-(2,3-dihydroxy-4-methoxyphenyl)-7-hydroxychroman-4-one	SCN5A	target
(3R)-3-(2,3-dihydroxy-4-methoxyphenyl)-7-hydroxychroman-4-one	PPARG	target
(3R)-3-(2,3-dihydroxy-4-methoxyphenyl)-7-hydroxychroman-4-one	PTGS2	target
(3R)-3-(2,3-dihydroxy-4-methoxyphenyl)-7-hydroxychroman-4-one	ESR2	target
(3R)-3-(2,3-dihydroxy-4-methoxyphenyl)-7-hydroxychroman-4-one	MAPK14	target
(3R)-3-(2,3-dihydroxy-4-methoxyphenyl)-7-hydroxychroman-4-one	GSK3B	target
(3R)-3-(2,3-dihydroxy-4-methoxyphenyl)-7-hydroxychroman-4-one	PRSS1	target
(3R)-3-(2,3-dihydroxy-4-methoxyphenyl)-7-hydroxychroman-4-one	CCNA2	target
(3R)-3-(2,3-dihydroxy-4-methoxyphenyl)-7-hydroxychroman-4-one	NCOA2	target
(3R)-3-(2,3-dihydroxy-4-methoxyphenyl)chroman-7,8-diol	NOS2	target
Tongxinluo	(3R)-3-(2,3-dihydroxy-4-methoxyphenyl)chroman-7,8-diol	mol
(3R)-3-(2,3-dihydroxy-4-methoxyphenyl)chroman-7,8-diol	PTGS1	target
(3R)-3-(2,3-dihydroxy-4-methoxyphenyl)chroman-7,8-diol	ESR1	target
(3R)-3-(2,3-dihydroxy-4-methoxyphenyl)chroman-7,8-diol	AR	target
(3R)-3-(2,3-dihydroxy-4-methoxyphenyl)chroman-7,8-diol	SCN5A	target
(3R)-3-(2,3-dihydroxy-4-methoxyphenyl)chroman-7,8-diol	PPARG	target
(3R)-3-(2,3-dihydroxy-4-methoxyphenyl)chroman-7,8-diol	PTGS2	target
(3R)-3-(2,3-dihydroxy-4-methoxyphenyl)chroman-7,8-diol	ESR2	target
(3R)-3-(2,3-dihydroxy-4-methoxyphenyl)chroman-7,8-diol	MAPK14	target
(3R)-3-(2,3-dihydroxy-4-methoxyphenyl)chroman-7,8-diol	GSK3B	target
(3R)-3-(2,3-dihydroxy-4-methoxyphenyl)chroman-7,8-diol	PRSS1	target
(3R)-3-(2,3-dihydroxy-4-methoxyphenyl)chroman-7,8-diol	CCNA2	target
(3R)-3-(2,3-dihydroxy-4-methoxyphenyl)chroman-7,8-diol	NCOA2	target
(3R)-7,2',3'-trihydroxy-4-methoxyisoflavan	NOS2	target
Tongxinluo	(3R)-7,2',3'-trihydroxy-4-methoxyisoflavan	mol
(3R)-7,2',3'-trihydroxy-4-methoxyisoflavan	PTGS1	target
(3R)-7,2',3'-trihydroxy-4-methoxyisoflavan	ESR1	target
(3R)-7,2',3'-trihydroxy-4-methoxyisoflavan	SCN5A	target
(3R)-7,2',3'-trihydroxy-4-methoxyisoflavan	PPARG	target
(3R)-7,2',3'-trihydroxy-4-methoxyisoflavan	PTGS2	target
(3R)-7,2',3'-trihydroxy-4-methoxyisoflavan	RXRA	target
(3R)-7,2',3'-trihydroxy-4-methoxyisoflavan	ADRB2	target
(3R)-7,2',3'-trihydroxy-4-methoxyisoflavan	ESR2	target
(3R)-7,2',3'-trihydroxy-4-methoxyisoflavan	MAPK14	target
(3R)-7,2',3'-trihydroxy-4-methoxyisoflavan	GSK3B	target
(3R)-7,2',3'-trihydroxy-4-methoxyisoflavan	CCNA2	target
(3R)-7,2',3'-trihydroxy-4-methoxyisoflavan	NCOA2	target
9-O-Methylcoumestrol	ESR1	target
Tongxinluo	9-O-Methylcoumestrol	mol
9-O-Methylcoumestrol	PPARG	target
9-O-Methylcoumestrol	RXRA	target
9-O-Methylcoumestrol	ESR2	target
9-O-Methylcoumestrol	CCNA2	target
3'-Methoxydaidzein	NOS2	target
Tongxinluo	3'-Methoxydaidzein	mol
3'-Methoxydaidzein	PTGS1	target
3'-Methoxydaidzein	ESR1	target
3'-Methoxydaidzein	AR	target
3'-Methoxydaidzein	PPARG	target
3'-Methoxydaidzein	PTGS2	target
3'-Methoxydaidzein	RXRA	target
3'-Methoxydaidzein	ESR2	target
3'-Methoxydaidzein	MAPK14	target
3'-Methoxydaidzein	GSK3B	target
3'-Methoxydaidzein	PRSS1	target
3'-Methoxydaidzein	CCNA2	target
3'-Methoxydaidzein	NCOA1	target
(-)-Vestitol	NOS2	target
Tongxinluo	(-)-Vestitol	mol
(-)-Vestitol	PTGS1	target
(-)-Vestitol	CHRM3	target
(-)-Vestitol	CHRM1	target
(-)-Vestitol	ESR1	target
(-)-Vestitol	AR	target
(-)-Vestitol	ADRB1	target
(-)-Vestitol	SCN5A	target
(-)-Vestitol	PPARG	target
(-)-Vestitol	PTGS2	target
(-)-Vestitol	ADRA2C	target
(-)-Vestitol	RXRA	target
(-)-Vestitol	ADRA1A	target
(-)-Vestitol	ADRA1B	target
(-)-Vestitol	ADRB2	target
(-)-Vestitol	SLC6A4	target
(-)-Vestitol	OPRM1	target
(-)-Vestitol	ESR2	target
(-)-Vestitol	MAPK14	target
(-)-Vestitol	GSK3B	target
(-)-Vestitol	LTA4H	target
(-)-Vestitol	MAOB	target
(-)-Vestitol	PRSS1	target
(-)-Vestitol	CCNA2	target
(-)-Vestitol	NCOA2	target
(3S)-7-hydroxy-3-(2,3,4-trimethoxyphenyl)chroman-4-one	NOS2	target
Tongxinluo	(3S)-7-hydroxy-3-(2,3,4-trimethoxyphenyl)chroman-4-one	mol
(3S)-7-hydroxy-3-(2,3,4-trimethoxyphenyl)chroman-4-one	PTGS1	target
(3S)-7-hydroxy-3-(2,3,4-trimethoxyphenyl)chroman-4-one	KCNH2	target
(3S)-7-hydroxy-3-(2,3,4-trimethoxyphenyl)chroman-4-one	ESR1	target
(3S)-7-hydroxy-3-(2,3,4-trimethoxyphenyl)chroman-4-one	SCN5A	target
(3S)-7-hydroxy-3-(2,3,4-trimethoxyphenyl)chroman-4-one	PTGS2	target
(3S)-7-hydroxy-3-(2,3,4-trimethoxyphenyl)chroman-4-one	RXRA	target
(3S)-7-hydroxy-3-(2,3,4-trimethoxyphenyl)chroman-4-one	ACHE	target
(3S)-7-hydroxy-3-(2,3,4-trimethoxyphenyl)chroman-4-one	ADRA1B	target
(3S)-7-hydroxy-3-(2,3,4-trimethoxyphenyl)chroman-4-one	ADRB2	target
(3S)-7-hydroxy-3-(2,3,4-trimethoxyphenyl)chroman-4-one	ADRA1D	target
(3S)-7-hydroxy-3-(2,3,4-trimethoxyphenyl)chroman-4-one	ESR2	target
(3S)-7-hydroxy-3-(2,3,4-trimethoxyphenyl)chroman-4-one	PRSS1	target
(3S)-7-hydroxy-3-(2,3,4-trimethoxyphenyl)chroman-4-one	CCNA2	target
(3S)-7-hydroxy-3-(2,3,4-trimethoxyphenyl)chroman-4-one	NCOA2	target
4',5',7-trimethyl-3-methoxyflavone	NOS2	target
Tongxinluo	4',5',7-trimethyl-3-methoxyflavone	mol
4',5',7-trimethyl-3-methoxyflavone	PTGS1	target
4',5',7-trimethyl-3-methoxyflavone	CHRM3	target
4',5',7-trimethyl-3-methoxyflavone	CHRM1	target
4',5',7-trimethyl-3-methoxyflavone	AR	target
4',5',7-trimethyl-3-methoxyflavone	SCN5A	target
4',5',7-trimethyl-3-methoxyflavone	PPARG	target
4',5',7-trimethyl-3-methoxyflavone	PTGS2	target
4',5',7-trimethyl-3-methoxyflavone	RXRA	target
4',5',7-trimethyl-3-methoxyflavone	ACHE	target
4',5',7-trimethyl-3-methoxyflavone	ADRA1B	target
4',5',7-trimethyl-3-methoxyflavone	ADRB2	target
4',5',7-trimethyl-3-methoxyflavone	SLC6A4	target
4',5',7-trimethyl-3-methoxyflavone	MAPK14	target
4',5',7-trimethyl-3-methoxyflavone	GSK3B	target
4',5',7-trimethyl-3-methoxyflavone	PRSS1	target
Dalbergin	PTGS1	target
Tongxinluo	Dalbergin	mol
Dalbergin	SCN5A	target
Dalbergin	PTGS2	target
Dalbergin	RXRA	target
Dalbergin	ADRA1B	target
Dalbergin	ADRB2	target
Dalbergin	SLC6A4	target
Dalbergin	GABRA1	target
Dalbergin	MAOB	target
Dalbergin	PRSS1	target
Dalbergin	NCOA2	target
butin	PTGS1	target
Tongxinluo	butin	mol
butin	PTGS2	target
butin	RXRA	target
Duartin	NOS2	target
Tongxinluo	Duartin	mol
Duartin	PTGS1	target
Duartin	ESR1	target
Duartin	SCN5A	target
Duartin	PPARG	target
Duartin	PTGS2	target
Duartin	F7	target
Duartin	ACHE	target
Duartin	ADRA1B	target
Duartin	ADRB2	target
Duartin	ADRA1D	target
Duartin	ESR2	target
Duartin	MAPK14	target
Duartin	GSK3B	target
Duartin	PRSS1	target
Duartin	CCNA2	target
Duartin	NCOA2	target
isoduartin	NOS2	target
Tongxinluo	isoduartin	mol
isoduartin	PTGS1	target
isoduartin	KCNH2	target
isoduartin	ESR1	target
isoduartin	AR	target
isoduartin	SCN5A	target
isoduartin	PPARG	target
isoduartin	PTGS2	target
isoduartin	RXRA	target
isoduartin	ACHE	target
isoduartin	ADRA1B	target
isoduartin	ADRB2	target
isoduartin	ESR2	target
isoduartin	MAPK14	target
isoduartin	GSK3B	target
isoduartin	PRSS1	target
isoduartin	CCNA2	target
isoduartin	NCOA2	target
isoduartin	NCOA1	target
4-Hydroxyhomopterocarpin	NOS2	target
Tongxinluo	4-Hydroxyhomopterocarpin	mol
4-Hydroxyhomopterocarpin	PTGS1	target
4-Hydroxyhomopterocarpin	CHRM3	target
4-Hydroxyhomopterocarpin	CHRM1	target
4-Hydroxyhomopterocarpin	ESR1	target
4-Hydroxyhomopterocarpin	SCN5A	target
4-Hydroxyhomopterocarpin	PTGS2	target
4-Hydroxyhomopterocarpin	RXRA	target
4-Hydroxyhomopterocarpin	ACHE	target
4-Hydroxyhomopterocarpin	ADRA1B	target
4-Hydroxyhomopterocarpin	ADRB2	target
4-Hydroxyhomopterocarpin	ADRA1D	target
4-Hydroxyhomopterocarpin	OPRM1	target
4-Hydroxyhomopterocarpin	PRSS1	target
4-Hydroxyhomopterocarpin	NCOA2	target
(6aR,11aR)-3,9,10-trimethoxy-6a,11a-dihydro-6H-benzofurano[3,2-c]chromen-4-ol	NOS2	target
Tongxinluo	(6aR,11aR)-3,9,10-trimethoxy-6a,11a-dihydro-6H-benzofurano[3,2-c]chromen-4-ol	mol
(6aR,11aR)-3,9,10-trimethoxy-6a,11a-dihydro-6H-benzofurano[3,2-c]chromen-4-ol	PTGS1	target
(6aR,11aR)-3,9,10-trimethoxy-6a,11a-dihydro-6H-benzofurano[3,2-c]chromen-4-ol	CHRM3	target
(6aR,11aR)-3,9,10-trimethoxy-6a,11a-dihydro-6H-benzofurano[3,2-c]chromen-4-ol	KCNH2	target
(6aR,11aR)-3,9,10-trimethoxy-6a,11a-dihydro-6H-benzofurano[3,2-c]chromen-4-ol	ESR1	target
(6aR,11aR)-3,9,10-trimethoxy-6a,11a-dihydro-6H-benzofurano[3,2-c]chromen-4-ol	SCN5A	target
(6aR,11aR)-3,9,10-trimethoxy-6a,11a-dihydro-6H-benzofurano[3,2-c]chromen-4-ol	PTGS2	target
(6aR,11aR)-3,9,10-trimethoxy-6a,11a-dihydro-6H-benzofurano[3,2-c]chromen-4-ol	F7	target
(6aR,11aR)-3,9,10-trimethoxy-6a,11a-dihydro-6H-benzofurano[3,2-c]chromen-4-ol	RXRA	target
(6aR,11aR)-3,9,10-trimethoxy-6a,11a-dihydro-6H-benzofurano[3,2-c]chromen-4-ol	ACHE	target
(6aR,11aR)-3,9,10-trimethoxy-6a,11a-dihydro-6H-benzofurano[3,2-c]chromen-4-ol	ADRA1B	target
(6aR,11aR)-3,9,10-trimethoxy-6a,11a-dihydro-6H-benzofurano[3,2-c]chromen-4-ol	ADRA1D	target
(6aR,11aR)-3,9,10-trimethoxy-6a,11a-dihydro-6H-benzofurano[3,2-c]chromen-4-ol	PRSS1	target
(6aR,11aR)-3,9,10-trimethoxy-6a,11a-dihydro-6H-benzofurano[3,2-c]chromen-4-ol	NCOA2	target
(6aR,11aR)-3,9-dimethoxy-6a,11a-dihydro-6H-benzofurano[3,2-c]chromene-4,10-diol	NOS2	target
Tongxinluo	(6aR,11aR)-3,9-dimethoxy-6a,11a-dihydro-6H-benzofurano[3,2-c]chromene-4,10-diol	mol
(6aR,11aR)-3,9-dimethoxy-6a,11a-dihydro-6H-benzofurano[3,2-c]chromene-4,10-diol	PTGS1	target
(6aR,11aR)-3,9-dimethoxy-6a,11a-dihydro-6H-benzofurano[3,2-c]chromene-4,10-diol	ESR1	target
(6aR,11aR)-3,9-dimethoxy-6a,11a-dihydro-6H-benzofurano[3,2-c]chromene-4,10-diol	SCN5A	target
(6aR,11aR)-3,9-dimethoxy-6a,11a-dihydro-6H-benzofurano[3,2-c]chromene-4,10-diol	PTGS2	target
(6aR,11aR)-3,9-dimethoxy-6a,11a-dihydro-6H-benzofurano[3,2-c]chromene-4,10-diol	F7	target
(6aR,11aR)-3,9-dimethoxy-6a,11a-dihydro-6H-benzofurano[3,2-c]chromene-4,10-diol	ACHE	target
(6aR,11aR)-3,9-dimethoxy-6a,11a-dihydro-6H-benzofurano[3,2-c]chromene-4,10-diol	PRSS1	target
(6aR,11aR)-3,9-dimethoxy-6a,11a-dihydro-6H-benzofurano[3,2-c]chromene-4,10-diol	NCOA2	target
odoricarpin	NOS2	target
Tongxinluo	odoricarpin	mol
odoricarpin	PTGS1	target
odoricarpin	CHRM3	target
odoricarpin	ESR1	target
odoricarpin	SCN5A	target
odoricarpin	PTGS2	target
odoricarpin	F7	target
odoricarpin	RXRA	target
odoricarpin	ACHE	target
odoricarpin	ADRA1B	target
odoricarpin	ADRB2	target
odoricarpin	ADRA1D	target
odoricarpin	PRSS1	target
odoricarpin	NCOA2	target
Sativanone	NOS2	target
Tongxinluo	Sativanone	mol
Sativanone	PTGS1	target
Sativanone	ESR1	target
Sativanone	SCN5A	target
Sativanone	PPARG	target
Sativanone	PTGS2	target
Sativanone	RXRA	target
Sativanone	ADRA1B	target
Sativanone	SLC6A4	target
Sativanone	ESR2	target
Sativanone	MAPK14	target
Sativanone	GSK3B	target
Sativanone	PRSS1	target
Sativanone	CCNA2	target
Stevein	PTGS1	target
Tongxinluo	Stevein	mol
Stevein	SCN5A	target
Stevein	PTGS2	target
Stevein	RXRA	target
Stevein	PRSS1	target
Stevein	NCOA2	target
Vestitone	NOS2	target
Tongxinluo	Vestitone	mol
Vestitone	PTGS1	target
Vestitone	ESR1	target
Vestitone	SCN5A	target
Vestitone	PPARG	target
Vestitone	PTGS2	target
Vestitone	RXRA	target
Vestitone	ADRB2	target
Vestitone	ESR2	target
Vestitone	MAPK14	target
Vestitone	GSK3B	target
Vestitone	PRSS1	target
Vestitone	CCNA2	target
violanone	NOS2	target
Tongxinluo	violanone	mol
violanone	PTGS1	target
violanone	ESR1	target
violanone	SCN5A	target
violanone	PTGS2	target
violanone	F7	target
violanone	ESR2	target
violanone	GSK3B	target
violanone	PRSS1	target
violanone	CCNA2	target
Xenognosin B	NOS2	target
Tongxinluo	Xenognosin B	mol
Xenognosin B	PTGS1	target
Xenognosin B	ESR1	target
Xenognosin B	AR	target
Xenognosin B	PPARG	target
Xenognosin B	PTGS2	target
Xenognosin B	RXRA	target
Xenognosin B	ESR2	target
Xenognosin B	MAPK14	target
Xenognosin B	GSK3B	target
Xenognosin B	PRSS1	target
Xenognosin B	CCNA2	target
isorhamnetin	NOS2	target
Tongxinluo	isorhamnetin	mol
isorhamnetin	PTGS1	target
isorhamnetin	ESR1	target
isorhamnetin	AR	target
isorhamnetin	PPARG	target
isorhamnetin	PTGS2	target
isorhamnetin	ESR2	target
isorhamnetin	MAPK14	target
isorhamnetin	GSK3B	target
isorhamnetin	PRSS1	target
isorhamnetin	CCNA2	target
isorhamnetin	NCOA2	target
isorhamnetin	AKR1B1	target
isorhamnetin	NCOA1	target
isorhamnetin	F7	target
isorhamnetin	ACHE	target
isorhamnetin	GABRA1	target
isorhamnetin	MAOB	target
isorhamnetin	RELA	target
isorhamnetin	NCF1	target
isorhamnetin	OLR1	target
luteolin	PTGS1	target
Tongxinluo	luteolin	mol
luteolin	AR	target
luteolin	PTGS2	target
luteolin	PRSS1	target
luteolin	NCOA2	target
luteolin	RELA	target
luteolin	EGFR	target
luteolin	AKT1	target
luteolin	VEGFA	target
luteolin	CCND1	target
luteolin	BCL2L1	target
luteolin	CDKN1A	target
luteolin	CASP9	target
luteolin	MMP2	target
luteolin	MMP9	target
luteolin	MAPK1	target
luteolin	IL10	target
luteolin	RB1	target
luteolin	TNFSF15	target
luteolin	JUN	target
luteolin	IL6	target
luteolin	CASP3	target
luteolin	NFKBIA	target
luteolin	TOP1	target
luteolin	MDM2	target
luteolin	APP	target
luteolin	MMP1	target
luteolin	PCNA	target
luteolin	ERBB2	target
luteolin	PPARG	target
luteolin	HMOX1	target
luteolin	CASP7	target
luteolin	ICAM1	target
luteolin	MCL1	target
luteolin	BIRC5	target
luteolin	IL2	target
luteolin	CCNB1	target
luteolin	TYR	target
luteolin	IFNG	target
luteolin	IL4	target
luteolin	GSTP1	target
luteolin	SLC2A4	target
luteolin	INSR	target
luteolin	CD40LG	target
luteolin	PTGES	target
luteolin	MET	target
isovitexin	PTGS2	target
Tongxinluo	isovitexin	mol
isovitexin	AR	target
isovitexin	RELA	target
isovitexin	IKBKB	target
isovitexin	TNFSF15	target
tirucallol	CHRM3	target
Tongxinluo	tirucallol	mol
tirucallol	CHRM2	target
O-acetyl-伪-boswellic acid	ADH1C	target
Tongxinluo	O-acetyl-伪-boswellic acid	mol
3alpha-Hydroxy-olean-12-en-24-oic-acid	CHRM3	target
Tongxinluo	3alpha-Hydroxy-olean-12-en-24-oic-acid	mol
3alpha-Hydroxy-olean-12-en-24-oic-acid	CHRM1	target
3alpha-Hydroxy-olean-12-en-24-oic-acid	ADRA1B	target
3alpha-Hydroxy-olean-12-en-24-oic-acid	GABRA1	target
3alpha-Hydroxy-olean-12-en-24-oic-acid	PTGS2	target
3alpha-Hydroxy-olean-12-en-24-oic-acid	NCOA2	target
Boswellic acid	PTGS1	target
Tongxinluo	Boswellic acid	mol
Boswellic acid	NCOA2	target
phyllocladene	PGR	target
Tongxinluo	phyllocladene	mol
