# Supplementary material for: Experimental evidence and network pharmacology-based analysis reveal the molecular mechanism of Tongxinluo capsule administered in coronary heart diseases
Source: Biosci Rep. 2020 Oct 13;40(10):BSR20201349. doi: 10.1042/BSR20201349 (PMC7560518; doi:10.1042/BSR20201349)
Supplement: Supplementary Tables S1-S3 [file BSR-2020-1349_supp1.zip › BSR-2020-1349_suppST3.xls]

## Sheet: Sheet1
Table S3. Detailed information of protein-protein interaction
Node_1	Node_2	Coexpression
CASP8	CASP3	0.061
AKT1	GSK3B	0.049
CASP8	BCL2L1	0
CDKN1A	CCNA2	0.058
MAPK8	JUN	0
IKBKB	NFKBIA	0.061
NCOA2	AR	0
VEGFA	KDR	0.061
HIF1A	EGLN1	0
CDKN1A	PCNA	0.063
CASP7	CASP8	0.063
JUN	FOS	0.656
CDKN1A	CCND1	0.084
RELA	NFKBIA	0.084
JUN	MAPK10	0
BCL2L1	BAX	0.047
CCNA2	CCNB1	0.971
NFATC1	PPP3CA	0
NCOA2	NR3C1	0.062
NCOA2	PPARG	0.062
NCOA1	PPARG	0
CASP9	CYCS	0.063
IKBKB	RELA	0.063
CYP1A1	AHR	0.061
RXRA	NCOA2	0.061
ESR1	NCOA1	0
RXRA	NCOA1	0
RXRA	PPARG	0.061
IL10	IL6	0.077
CYCS	BCL2L1	0
BIRC5	CCNB1	0.888
IL10	IL1B	0.085
VEGFA	HIF1A	0.062
CASP1	IL1B	0.287
IL10	CXCL8	0.061
BCL2	CASP8	0
MCL1	BAX	0
JUN	MAPK1	0
IL6	IL4	0
AKT1	EGLN1	0.062
CASP3	CYCS	0.063
ESR1	NCOA2	0.062
AKT1	CDKN1A	0
JUN	MAPK14	0
AKT1	CASP9	0
NCOA1	ESR2	0
CASP8	CASP9	0
AKT1	BCL2L1	0.073
CDKN1A	CCNB1	0
JUN	FOSL1	0.064
CXCL8	IL1B	0.676
FOS	MAPK1	0
RB1	CCND1	0.062
CXCL8	IL4	0
AKT1	ESR1	0.055
IL1B	IL4	0
AKT1	MDM2	0
BCL2	BCL2L1	0
GSK3B	CCND1	0
NFATC1	FOS	0
MAPK8	FOS	0
ESR1	CCND1	0
CASP3	MAPK14	0.061
VEGFA	MMP9	0
STAT1	IFNG	0.063
AKT1	HIF1A	0
NCOA1	NR3C1	0.061
CASP8	MAPK1	0
NCOA1	AR	0
RELA	CXCL8	0.065
MAPK8	BCL2L1	0
AR	CCND1	0.061
STAT1	EGFR	0.061
JUN	CCND1	0
IL6	CXCL8	0.581
IL10	ICAM1	0
JUN	NR3C1	0
PTGS2	PTGES	0.063
IL6	JUN	0.053
IL6	IL1B	0.43
MAPK8	APP	0.052
IL6	STAT1	0.058
CCNA2	RB1	0.108
IL6	RELA	0
RXRG	PPARG	0
VEGFA	JUN	0.066
ESR1	FOS	0
STAT1	MAPK14	0.06
IL6	FOS	0.088
IL6	MAPK1	0
CASP1	CASP8	0.124
CDKN1A	RB1	0.055
CDKN1A	JUN	0.079
CASP7	CYCS	0.063
VEGFA	IGF2	0.069
CD14	LBP	0.063
RELA	JUN	0.069
CDKN1A	CASP3	0
ESR1	JUN	0
VEGFA	MMP2	0.065
CYCS	BAX	0.042
VEGFA	EGFR	0.089
JUN	GSK3B	0
RELA	IL2	0
FOS	MAPK14	0
AKT1	IL2	0
ALOX5	LTA4H	0
IL1B	MAPK14	0
MAPK8	ERBB2	0
MAPK14	NFKBIA	0
JUN	HMOX1	0
BCL2L1	MAPK1	0
NFATC1	MAPK8	0
MAPK8	IL2	0
ALOX5	PTGS2	0.08
AKT1	IKBKB	0
CXCL8	MAPK14	0
PTGS2	IL1B	0.561
SLC2A4	PPARG	0.061
HIF1A	EGFR	0
ALOX5	PTGS1	0.095
FOS	NR3C1	0.055
IL6	ERBB2	0
MAPK14	HMOX1	0
IL10	IL4	0
CASP9	CASP3	0.061
STAT1	MAPK1	0.06
CDKN1A	MAPK8	0
IKBKB	PRKCB	0
RB1	MDM2	0.061
NCOA2	ESR2	0
JUN	IL2	0
ESR1	MAPK1	0
AKT1	CAT	0
JUN	CXCL8	0.095
EGFR	ERBB2	0.077
CASP9	BCL2L1	0.055
TOP1	CASP3	0
PTGS1	PTGES	0.061
HIF1A	JUN	0
AKT1	CASP3	0.055
JUN	NFKBIA	0.125
RELA	FOS	0
FOS	PPARG	0
AR	GSK3B	0
RELA	CCND1	0
CASP3	RB1	0
RXRA	RXRG	0
BCL2	BAX	0
FOS	CCND1	0
ESR1	STAT1	0
HIF1A	MDM2	0.061
CASP8	IL1B	0.063
NR1I3	CYP1A2	0.076
BCL2	CYCS	0
VEGFA	AKT1	0.063
MAPK8	NR3C1	0.054
STAT1	IL2	0
EGFR	MAPK1	0
AR	CASP8	0
BIRC5	CCNA2	0.921
MAPK10	APP	0.087
IL4	IL2	0.062
MAPK10	FOS	0
ESR1	PGR	0.102
IKBKB	CASP8	0.061
RELA	NR3C1	0
JUN	IL1B	0.052
AR	RB1	0
CYCS	CAT	0.155
RELA	PPARG	0
CYP3A4	NR1I2	0.134
CYP1A1	GSTM1	0.061
IL4	MAPK14	0
NCOA1	NR1I2	0
NFATC1	JUN	0.06
ESR1	MAPK14	0
NFKBIA	MAPK1	0
MMP9	MMP1	0.518
NFATC1	MAPK14	0
NR3C1	MAPK1	0
CCNA2	MDM2	0.062
GSTM1	GSTM2	0.83
JUN	RB1	0
PCNA	CCND1	0.063
VEGFA	IL6	0.063
RELA	IFNG	0
PRKCA	EGFR	0.049
IL6	IL2	0
NOS2	CAT	0
CASP8	APP	0
NCOA2	NCOA1	0.082
PTGS2	CXCL8	0.753
PTGS1	ALOX12	0.107
PGR	MAPK1	0
PRKCA	NFKBIA	0
IL10	IL2	0
IL6	APP	0
NFATC1	PPARG	0.061
NFATC1	GSK3B	0
JUN	PPARG	0
VEGFA	ERBB2	0
JUN	NOS2	0
AKT1	RB1	0
HIF1A	NCOA1	0
IL2	MAPK1	0
VEGFA	CXCL8	0.065
RB1	MAPK1	0.061
JUN	IL4	0
NCOA1	PGR	0
SELE	ICAM1	0.058
PGR	ERBB2	0
RELA	IL1B	0
IL6	ICAM1	0.152
NOS2	NFKBIA	0.055
IGF2	INSR	0
ESR2	FOS	0
RELA	CASP8	0.061
NFATC1	IL4	0
BCL2	MAPK8	0
RELA	MAPK1	0
MCL1	BCL2L1	0
RELA	MAPK8	0
CYP1A2	CYP3A4	0.139
MAPK8	BAX	0
PLAU	EGFR	0.088
PTGS2	ALOX12	0.061
RELA	NOS2	0
CYP1A1	CYP3A4	0.129
APP	MAPK1	0.062
JUN	IFNG	0
RELA	MAPK14	0
AKT1	INSR	0.052
BCL2	MCL1	0
CASP7	CASP9	0
ESR1	ERBB2	0
MAPK8	CD40LG	0
MAPK8	MAPK1	0.081
AKT1	CD40LG	0
STAT1	VCAM1	0.062
IL10	IFNG	0.064
FOS	HMOX1	0
AR	MAPK14	0
AR	NR3C2	0.061
ALOX5	IL4	0
MAPK8	AR	0
PRKCB	EGFR	0.049
IL6	PTGS2	0.314
IGF2	MMP2	0.165
MAOB	MAOA	0.18
BCL2	MAPK1	0
RELA	CD40LG	0
OPRM1	OPRD1	0.069
IL4	HMOX1	0
MPO	MAPK1	0
AR	NR3C1	0
AKT1	CCND1	0.061
RB1	MAPK14	0.061
VEGFA	APP	0.067
VCAM1	NCF1	0.062
CYP1B1	AHR	0.095
ESR1	EGFR	0
NR3C2	NR3C1	0
MAPK8	MAPK14	0.064
GSK3B	NR3C1	0
RELA	IL4	0
PRKCA	PPP3CA	0.063
PPARG	RB1	0
RXRA	MAPK1	0
PRKCA	MAPK1	0.056
AKT1	BCL2	0.061
ESR1	ESR2	0.061
MAPK14	IL2	0
VCAM1	ICAM1	0.069
PTGS1	MPO	0.076
IKBKB	PRKCA	0
STAT1	NR3C1	0.065
IL6	IFNG	0.064
ADRA1A	ADRA1B	0.061
CDKN1A	MDM2	0.062
IFNG	IL2	0.087
RELA	APP	0
CASP3	BCL2L1	0
PCNA	CCNB1	0.807
PRKCA	PRKCB	0
HIF1A	CDKN1A	0
ADRB2	EGFR	0
CCNB1	CCND1	0.096
CASP7	CASP3	0.062
CYP1B1	CYP1A1	0.277
NFATC1	IL2	0
NR3C1	MAPK14	0
CXCL8	APP	0
MMP9	CXCL8	0.134
CYP1B1	AKR1C3	0.061
HIF1A	NR3C1	0
SCN5A	KCNH2	0.063
MAOA	CYP3A4	0.063
NFATC1	FOSL1	0.061
AKT1	AR	0
SELE	VCAM1	0.12
CD40LG	NFKBIA	0
AKT1	MAPK14	0.082
AKT1	RXRA	0.085
ADRB1	ADRB2	0
ADRA1A	ADRA1D	0.062
IGF2	APP	0.066
MET	MAPK1	0.059
VEGFA	MET	0.067
MMP9	LTA4H	0
ADRA2A	OPRD1	0.062
AKR1C3	CYP1A1	0.062
CXCL8	ICAM1	0.214
PCNA	RB1	0.129
CASP1	CASP3	0
CD40LG	MAPK14	0
PRKCB	MAPK1	0.056
OPRM1	ADRA2C	0
OPRM1	ADRA2A	0
ADRA2C	OPRD1	0.063
OPRM1	CXCL8	0
STAT1	GSK3B	0.062
APP	OPRD1	0.061
ICAM1	IL1B	0.154
MAOB	CYP3A4	0.063
AKT1	SLC2A4	0
ESR1	NR3C1	0
IGF2	MMP1	0.076
ESR1	BCL2	0.069
AKR1C3	CYP3A4	0.062
RXRA	NR3C1	0
NCOA1	CYP1A1	0
PRKCA	ADRA2C	0.061
RXRA	MAPK8	0
MAPK8	MET	0.062
IL6	MMP9	0.074
MMP1	MMP2	0.154
MMP9	CTRB1	0
RXRA	CYP1A1	0.051
PCNA	CCNA2	0.677
IL6	EGFR	0
NCOA2	RXRG	0
IL4	IFNG	0
CXCL8	OPRD1	0
KDR	MAPK14	0
MAPK8	PRKCB	0.049
NCOA2	CYP1A1	0.062
ESR1	PCNA	0.05
PRKCA	ADRA2A	0.061
ADRA1B	APP	0.098
PRKCB	IL2	0
PRKCB	NFKBIA	0
CHRM2	ADRB2	0.052
AR	PGR	0.069
ADRA1D	CHRM3	0.061
RELA	PRKCB	0
PRKCA	RELA	0
CHRM2	OPRD1	0.061
CHRM2	OPRM1	0
RXRA	SLC2A4	0.061
VEGFA	PTGS2	0.082
EGFR	CCND1	0.2
ADRA2C	CXCL8	0
RXRA	NR1I2	0.061
CXCL8	ADRA2A	0
PPP3CA	CYCS	0.062
ADRA1D	CHRM1	0.079
OPRM1	APP	0
HIF1A	MAPK1	0
ADRA1B	CHRM1	0.076
MMP9	PRSS1	0
ADRA1A	CHRM3	0
ESR2	MAPK1	0
RXRA	NFKBIA	0
MAPK10	NR3C1	0.051
ADCYAP1	ADRB1	0
NR3C2	PGR	0.061
CHRM1	APP	0.096
ADRA1B	CHRM3	0
CD40LG	IL4	0
CASP8	CYCS	0.063
NCF1	MAPK14	0
FOSL1	FOS	0.061
CHRM1	ADRB2	0.05
MMP9	IL1B	0.2
ADCYAP1	ADRB2	0
AKT1	JUN	0
CD40LG	MAPK10	0
AKR1C3	CYP1A2	0.061
APP	ADRA2A	0.085
MCL1	CASP3	0
ADRA2C	APP	0.086
CHRM2	ADRA2A	0.061
ALOX5	ALOX12	0.063
ADRA1A	CHRM1	0
CHRM2	APP	0.062
PGR	NR3C1	0
ADRA1D	ADRA1B	0.111
CHRM1	CHRM3	0.118
CHRM2	ADRA2C	0.062
ADRA1D	APP	0.08
NCOA1	FOS	0
MAPK10	MAPK14	0.064
NCOA1	SLC2A4	0
STAT1	ERBB2	0.061
NCOA1	RXRG	0
ADRA1B	ADRB2	0
RXRA	NOS2	0
NCOA1	JUN	0
PRKCB	NCF1	0.088
ADRA1A	APP	0.061
MMP1	PRSS1	0.066
AKT1	NOS2	0.063
APP	CHRM3	0.081
ESR1	MAPK8	0
MAPK10	BCL2L1	0
GSTP1	CYP1A1	0
ADRA2C	PRKCB	0.061
RXRA	PRKCA	0
MMP9	MMP2	0.061
AKT1	RXRG	0
JUN	CHRM1	0
MAOA	IL4	0
PLAU	OLR1	0
IGF2	CCND1	0.092
AKR1C3	AKR1B1	0
PTGS2	NOS2	0.063
ADRA2C	ADRA2A	0.061
PRKCB	ADRA2A	0.061
NCOA2	SLC2A4	0
CASP8	CD14	0.062
AKT1	MAPK1	0.066
NCOA1	NR1I3	0
CHRM2	EGFR	0.061
IKBKB	CD14	0.061
CAT	HMOX1	0.062
RXRG	MAPK1	0
MAPK8	MAPK10	0.061
CHRM2	CXCL8	0
RXRA	BCL2	0
CASP3	MDM2	0.062
BCL2	RXRG	0
IL1B	IFNG	0.082
MAPK8	CASP3	0.055
IL1B	IL2	0
FOS	EGFR	0
PRKCA	RXRG	0
PRKCA	NCF1	0
MAOA	SLC6A4	0.061
IL6	VCAM1	0.083
MMP9	JUN	0
PGR	CCND1	0
CASP3	APP	0.062
VEGFA	ICAM1	0
PRKCA	FOS	0
PTGS2	PTGS1	0.14
MAPK14	MAPK1	0.1
AKT1	HMOX1	0
ERBB2	CCND1	0.098
AKT1	NCF1	0
JUN	STAT1	0
ESR1	AHR	0
AKT1	IL6	0.055
CXCL8	IFNG	0.062
AKT1	MMP9	0.061
CCND1	MAPK1	0
CYP1B1	GSTM1	0.054
IL6	MAPK8	0
VEGFA	IL10	0
CYP1B1	GSTP1	0
CD40LG	IL2	0.076
JUN	ESR2	0
STAT1	FOS	0
IL10	EGFR	0
JUN	EGFR	0.06
VEGFA	IL1B	0
ADRB2	ERBB2	0
CYP1A2	GSTM1	0
JUN	CASP3	0
CASP3	BAX	0
PRKCA	CASP3	0
IL1B	MMP2	0
PTGS2	EGFR	0.061
ICAM1	IFNG	0
AKT1	CYCS	0
IL10	HMOX1	0
VCAM1	IL1B	0.062
VEGFA	HMOX1	0
MAPK8	MCL1	0
IL10	STAT1	0
MAPK8	CASP8	0
MAPK8	PGR	0.061
MAPK8	FOSL1	0
CXCL8	IL2	0
RELA	MAPK10	0
CAT	MPO	0.061
ICAM1	IL4	0
EGFR	MDM2	0
VCAM1	IL4	0
MMP1	IL1B	0.128
FOS	PRKCB	0
GSTP1	MAPK8	0
CYP1A1	GSTA1	0.061
CASP3	CCND1	0.061
AKT1	PTGS2	0.062
IL1B	NFKBIA	0.155
CD40LG	VCAM1	0.085
IL6	MPO	0.061
ESR1	MAPK10	0
CASP3	PRKCB	0
VEGFA	VCAM1	0.061
CYP1B1	GSTA1	0.05
NOX5	NCF1	0.055
AKT1	MCL1	0
NOS2	IL1B	0.066
MAPK8	ESR2	0.061
MCL1	CASP9	0
IL6	HMOX1	0.073
GSTP1	CYP1A2	0
PRKCB	TYR	0.063
NFATC1	MAPK10	0
GSK3B	APP	0.057
NCF1	MMP2	0
PGR	MAPK14	0
CYP1A1	GSTM2	0.049
CYP1A2	AHR	0.061
CXCL8	MAPK1	0
AKT1	IGF2	0
CYP3A4	GSTM1	0
MAPK8	PTGS2	0
GSTP1	CYP3A4	0
AR	ERBB2	0.067
IL6	MMP1	0.154
NOS2	IFNG	0
AKT1	MMP2	0.061
IL10	PTGS2	0.061
IL6	MAPK14	0
ICAM1	IL2	0
ACHE	APP	0.091
PTGS2	HMOX1	0.076
MAPK8	MMP9	0
CASP8	MAPK14	0
IGF2	EGFR	0.088
VEGFA	MMP1	0.069
CYP3A4	GSTA1	0.121
ESR2	MAPK14	0
CASP3	IL1B	0
IL10	MMP9	0
BCL2L1	CCND1	0
AKT1	ESR2	0
MMP9	EGFR	0
AKT1	IL10	0
CYP1B1	CYP1A2	0
NCOA2	NR1I3	0
CYP1A2	GSTA1	0.051
PRKCB	INSR	0
IL6	MCL1	0.049
CASP9	BAX	0
AKT1	CCNB1	0
IL6	MMP2	0.076
PTGS2	ERBB2	0.061
FOS	IL2	0
STAT1	IL4	0
NOS2	HMOX1	0
MMP1	FOS	0
MDM2	CCND1	0
NR1I3	CYP3A4	0.061
PTGES	IL1B	0.062
MAPK8	PPARG	0
MCL1	MAPK1	0
VEGFA	SELE	0
IL1B	MPO	0.098
PTGS2	PPARG	0
IL1B	HMOX1	0.07
AKT1	ICAM1	0
MAPK8	CCND1	0
JUN	CASP9	0
VEGFA	MAPK8	0
IGF2	MET	0.061
PTGS2	FOS	0.109
ACHE	CAT	0.049
CXCL8	EGFR	0
CD40LG	ICAM1	0
HTR3A	SLC6A4	0
MAPK10	PGR	0.08
VEGFA	ESR1	0.061
CASP9	MAPK1	0
AKT1	FOS	0
CASP3	MAPK1	0.048
MAPK8	MMP2	0
CHRM2	CHRM1	0.057
IL6	CCND1	0
HIF1A	ESR1	0
CYP1A1	CYP1A2	0.077
MAPK10	ESR2	0.061
IL6	PPARG	0
EGFR	IL2	0
PGR	EGFR	0
EGFR	MAPK14	0
CCNA2	CCND1	0.084
MMP9	NCF1	0.152
MCL1	CYCS	0
IL6	SELE	0.12
BCL2	MAPK10	0
FOS	IL1B	0.063
MAPK8	STAT1	0
MCL1	CASP8	0.061
IL10	SELE	0.049
AR	EGFR	0.062
IL10	CD40LG	0
APP	PON1	0
VEGFA	EGLN1	0
PTGS2	NFKBIA	0.076
CXCL8	MMP2	0
PTGS2	IL4	0.062
MAPK8	HMOX1	0
IL6	BCL2L1	0.049
IGF2	ERBB2	0.061
PRKCA	EGLN1	0
EGLN1	PRKCB	0
SELE	IL1B	0.061
MMP9	MAPK1	0.049
BCL2L1	MAPK14	0
NR1I2	AHR	0.061
CXCL8	VCAM1	0.061
ICAM1	MPO	0
CASP7	BCL2L1	0
IKBKB	IL6	0.048
ADH1C	GSTM1	0.061
AKT1	STAT1	0
IL1B	MAPK1	0
PPARG	IL1B	0.061
OPRM1	FOS	0
CASP8	BAX	0
AKT1	VCAM1	0
ICAM1	NFKBIA	0.126
SELE	CXCL8	0.049
FOSL1	MAPK1	0
STAT1	AHR	0.061
CYP3A4	AHR	0.061
PPARG	EGFR	0.062
IL6	AR	0
AKT1	RELA	0.086
MAPK8	SLC2A4	0
PTGS2	MAPK14	0
CXCL8	MPO	0.065
VEGFA	CCND1	0.069
CXCL8	HMOX1	0.077
RELA	STAT1	0.065
PTGS2	VCAM1	0.061
RELA	MMP9	0
AR	MAPK1	0
CASP3	CAT	0
MMP9	ERBB2	0
MAPK8	NFKBIA	0
CASP1	IL6	0.097
HMOX1	MAPK1	0
EGFR	IL4	0.06
IL10	MAPK1	0
IL6	AHR	0.069
MAPK8	ICAM1	0
MET	CCND1	0.139
AKT1	CCNA2	0
FOSL1	MAPK14	0
IGF2	KDR	0.075
RXRA	NR1I3	0.061
ESR1	PTGS2	0
VEGFA	MCL1	0
CASP1	BCL2L1	0
IL10	MPO	0
MAPK8	CYCS	0.042
CXCL8	KDR	0
AKR1C3	AR	0
CYP1A2	GSTM2	0
NR1I3	AHR	0
IL6	CASP3	0
CYP1B1	GSTM2	0
IL10	NR3C1	0
ESR1	IL6	0
VEGFA	PPARG	0
ADRB2	IL1B	0.088
JUN	MMP1	0
CASP9	BIRC5	0
EGFR	IFNG	0
IL6	SLC2A4	0
CASP3	CCNB1	0.084
MMP9	CCND1	0
MET	CASP3	0
BCL2	CASP3	0
RELA	AR	0
CYP3A4	GSTM2	0
IL10	JUN	0
AKT1	NFKBIA	0.061
MMP9	HMOX1	0.088
ERBB2	MMP2	0.062
ADH1C	GSTA1	0.196
CD40LG	SELE	0.055
GSTA1	GSTM1	0
MAPK8	MMP1	0
PTGS1	IL1B	0.156
JUN	ICAM1	0
FOSL1	CHRM1	0
RELA	BCL2L1	0.082
IL10	MAPK14	0
PTGS2	MAPK1	0
MCL1	GSK3B	0
MCL1	CCND1	0
CASP3	EGFR	0
MAP2	APP	0.115
MAPK10	FOSL1	0
MMP1	CXCL8	0.19
AR	MET	0
VEGFA	STAT1	0
ESR2	EGFR	0
CXCL8	NFKBIA	0.272
CXCL8	FOS	0.077
STAT1	PPARG	0.061
MAPK8	VCAM1	0
STAT1	IL1B	0.062
IL10	FOS	0
STAT1	NOS2	0.061
AKT1	CASP8	0
AR	CASP3	0
MMP2	MAPK1	0.049
IL10	AHR	0
VEGFA	AHR	0
SELE	IL4	0.055
ICAM1	MMP2	0
MAPK14	CCND1	0
VEGFA	AR	0
FOSL1	CCND1	0.114
MAPK8	CASP9	0
MMP9	PTGS2	0.097
MMP9	FOSL1	0.061
IL6	CD40LG	0
IL6	NOS2	0.063
ADH1C	GSTP1	0
MMP1	FOSL1	0.213
STAT1	BCL2L1	0
VEGFA	CASP3	0
CASP9	CCND1	0
AKT1	ERBB2	0.053
MMP9	ICAM1	0.093
CASP8	EGFR	0
AR	AHR	0
AR	JUN	0
RELA	ICAM1	0.065
PPARG	HMOX1	0
IL6	CAT	0
MMP9	IFNG	0
EGFR	CCNB1	0
AKT1	BAX	0.061
PLAU	MMP2	0.152
ADH1C	MAOB	0.092
CASP3	BIRC5	0.061
ESR1	RB1	0
VEGFA	IL2	0
MAPK10	CASP3	0.055
MCL1	MAPK10	0
MAPK8	IL1B	0
GSTA1	GSTM2	0
HIF1A	HMOX1	0
BCL2L1	MDM2	0.055
MCL1	ERBB2	0
RB1	CCNB1	0.064
AKT1	NR3C1	0
ADH1C	MAOA	0.102
MAPK8	CXCL8	0
GSTP1	JUN	0
FOS	IL4	0
CASP3	HMOX1	0
VEGFA	IL4	0
GSTP1	GSTA1	0.05
IKBKB	JUN	0
IKBKB	CXCL8	0
PLAU	MMP9	0.076
ESR1	MDM2	0
ICAM1	MAPK1	0
MMP9	CASP3	0.063
MMP1	ERBB2	0
HIF1A	MMP2	0
STAT1	CASP3	0.062
GSTP1	GSTM1	0
AR	MDM2	0
APP	EGFR	0.146
CXCL8	BCL2L1	0
CAT	MAPK1	0
NCOA2	PGR	0
AR	MMP9	0
JUN	CYCS	0
MMP1	MAPK1	0.049
MET	EGFR	0.229
MAPK8	CAT	0
PTGS2	CAT	0
MMP9	MPO	0.076
ESR1	CDKN1A	0
VEGFA	MDM2	0
SELE	IFNG	0
JUN	APP	0.061
HTR3A	FOS	0
JUN	CCNA2	0
JUN	PTGS2	0.066
CYP1B1	ESR2	0.063
MMP9	PPARG	0
CASP1	CXCL8	0.156
ESR2	CCND1	0
AKR1C3	PTGES	0
CCND1	MMP2	0.139
IL6	PON1	0
JUN	ERBB2	0.059
AKT1	CXCL8	0
AR	BCL2L1	0
NFATC1	IL6	0
PTGS2	ICAM1	0.123
CYCS	HMOX1	0.063
PPARG	ICAM1	0.061
GSTP1	GSTM2	0
PTGS2	MMP2	0.066
PGR	RB1	0
PTGS2	STAT1	0
CD40LG	IFNG	0.116
CYCS	ATP5B	0.225
NCOA1	NR3C2	0.072
CYCS	MAPK1	0.055
NCF1	MAPK1	0
VEGFA	INSR	0.061
CASP1	IL10	0.062
IL10	VCAM1	0.055
CASP3	MPO	0
CYP1A1	NR1I2	0.062
APP	IL1B	0
PTGS2	MPO	0.065
FOS	APP	0.061
MMP9	MAPK14	0.049
IGF2	IL6	0
EGFR	MMP2	0.11
MAOB	ACHE	0.107
ESR1	CYP1A1	0.061
MMP9	VCAM1	0.061
PTGS2	MMP1	0.138
IL10	NOS2	0
AKT1	PPARG	0.061
CASP3	ERBB2	0
CASP8	IFNG	0.061
IL6	NFKBIA	0.109
CYP1A2	NR1I2	0
JUN	CASP8	0
VEGFA	PRKCB	0
CXCL8	AHR	0.098
PTGS2	AHR	0.098
MAPK8	CASP7	0
HIF1A	KDR	0.061
PGR	BCL2L1	0
CASP7	BAX	0
ADH1C	GSTM2	0.061
ADCYAP1	FOS	0
CASP9	CCNB1	0
IL6	CDKN1A	0.076
PTGS2	CASP3	0
MMP1	IL4	0
IL10	NFATC1	0
AKT1	MAPK8	0.084
CASP3	CCNA2	0.084
VCAM1	IFNG	0
SLC2A4	INSR	0
AKT1	PGR	0.061
MPO	HMOX1	0
APP	CAT	0.061
ACHE	PON1	0.062
JUN	BCL2L1	0.062
IL6	FOSL1	0.147
CYP1A1	NR1I3	0.062
OPRM1	SLC6A4	0
CYP1B1	PTGS2	0.101
HTR3A	OPRD1	0.062
ADRA2A	SLC6A2	0
VEGFA	BCL2L1	0
PTGS2	CCND1	0.055
AKT1	EGFR	0
MMP9	KDR	0
PPARG	AHR	0
MAOB	SLC6A4	0.062
BCL2L1	EGFR	0
HTR3A	ADRA2A	0.061
CD40LG	CXCL8	0.061
SELE	MPO	0
VEGFA	PLAU	0.069
AKT1	IL1B	0
IL10	MAPK8	0
OPRM1	HTR3A	0
CYP1B1	ESR1	0.073
VCAM1	PPARG	0
SLC6A4	NR3C1	0
PPARG	MAPK1	0
MAOA	SLC6A2	0
VEGFA	MAPK1	0
AKT1	CASP7	0
VEGFA	ESR2	0
FOS	ICAM1	0
ESR2	ERBB2	0
IFNG	HMOX1	0
ALOX5	PTGES	0
IL10	CASP3	0
IL1B	CAT	0
CDKN1A	BCL2L1	0.069
CASP3	MMP2	0
VEGFA	IFNG	0
NOS2	VCAM1	0
BCL2L1	CCNB1	0.061
KDR	MMP2	0.098
MCL1	IL2	0
NCF1	CAT	0
GSK3B	MDM2	0.062
ESR1	RELA	0
AKT1	OLR1	0
ESR1	CASP3	0
AKT1	IL4	0.062
ADRA2C	HTR3A	0.064
IL1B	AHR	0.071
CASP7	MCL1	0.062
PPARG	PON1	0.061
CASP9	MAPK14	0
FOS	CCNB1	0
PTGS2	MAPK10	0
MCL1	PTGS2	0.066
PTGS2	AKR1B1	0.062
STAT1	CXCL8	0
VEGFA	MAPK14	0
NOS2	IL4	0.064
CASP8	CCND1	0
CAT	MAPK14	0
NCOA2	NR1I2	0
GSTP1	AR	0
MAPK14	MMP2	0.049
VCAM1	MPO	0
CASP9	CAT	0
PPARG	MMP2	0.061
VEGFA	ALOX5	0
ADRA1D	HTR3A	0
GSK3B	MAPK1	0.288
ADRA1A	HTR3A	0
CASP1	CYCS	0.063
MMP1	KDR	0
OPRM1	IL6	0
ICAM1	MAPK14	0
GSTM2	CAT	0.055
RELA	FOSL1	0.07
PTGS2	APP	0.061
ICAM1	HMOX1	0.077
VEGFA	PTGES	0
CASP7	MAPK1	0
MMP9	FOS	0.062
CCNB1	MMP2	0
MAPK8	ALOX5	0
IL6	CASP8	0.061
CASP7	BIRC5	0.048
CASP3	CXCL8	0
IL6	LBP	0.063
HTR3A	ADRA1B	0
MMP9	IL4	0.062
HIF1A	IGF2	0
OPRM1	MAOA	0
ERBB2	MDM2	0
AR	FOS	0.055
CASP1	STAT1	0.202
GSTP1	AKR1B1	0.11
CDKN1A	MAPK14	0
OPRM1	GSTM1	0
IL6	NR3C1	0
MMP9	SLPI	0.062
NOX5	CAT	0
VEGFA	NFATC1	0
NOS2	MPO	0
ADRB1	HTR3A	0
MMP9	SELE	0
EGFR	AHR	0.061
EGFR	NR3C1	0
SELE	KDR	0.128
PLAU	MMP1	0.198
MMP9	BCL2L1	0
RELA	CHRM1	0
AKR1B1	CAT	0.133
AKT1	APP	0.063
JUN	MMP2	0
CASP8	MDM2	0.188
RELA	MDM2	0
AR	CXCL8	0
AKR1B1	ICAM1	0
IFNG	MMP2	0
PTGS2	GSK3B	0
CYCS	CCND1	0.061
IKBKB	CCND1	0
IKBKB	MAPK14	0
IL6	MAPK10	0
CYP1B1	IL6	0.086
GSK3B	CASP3	0.059
MET	KDR	0
TOP1	MDM2	0
MCL1	EGFR	0
MCL1	CXCL8	0.069
IKBKB	IL1B	0
CDKN1A	CASP9	0
GSTP1	EGFR	0.068
ESR1	MMP1	0
MAPK8	PLAU	0
MAPK8	MAP2	0.061
VEGFA	PGR	0
BCL2L1	IL2	0
CASP9	MDM2	0.062
MET	FOSL1	0.111
RXRA	RELA	0.09
VEGFA	PRKCA	0
JUN	CAT	0
ADCYAP1	IL6	0
VCAM1	IL2	0
ADRA1A	SLC6A2	0
CASP3	NFKBIA	0
CASP9	GSK3B	0.052
VEGFA	RELA	0
PLAU	IL1B	0.076
BCL2L1	NFKBIA	0.061
OPRM1	IL1B	0
HIF1A	IL10	0
HIF1A	STAT1	0.061
STAT1	NFKBIA	0.061
MMP1	MAPK14	0.049
ADRA1D	SLC6A2	0
MAPK10	CCND1	0
MDM2	CCNB1	0.063
CASP3	ICAM1	0
VCAM1	MAPK14	0
HIF1A	AR	0
HTR3A	ADRB2	0
MAPK8	PTGES	0
MAOA	ACHE	0.095
VEGFA	CYCS	0
IL4	CCND1	0
VCAM1	MMP2	0.111
OPRM1	MAPK8	0.055
NCF1	MPO	0.096
IL1B	SLC6A4	0
RELA	VCAM1	0
IL4	MPO	0
JUN	MCL1	0.081
IL6	AKR1C3	0
AKT1	PPP3CA	0
ADRA2C	SLC6A2	0
CASP9	EGFR	0
PPARG	CCND1	0
CYCS	MAPK14	0.055
VEGFA	IKBKB	0.064
MAPK14	IFNG	0
MDM2	NR3C1	0.062
GSK3B	BCL2L1	0
GSK3B	PRKCB	0.061
PTGS2	HAS2	0.062
CAT	PON1	0.062
CDKN1A	GSK3B	0
VCAM1	HMOX1	0.061
NCOA1	AHR	0
ICAM1	KDR	0.055
ADRA1B	SLC6A2	0
CASP1	MAPK1	0
RELA	AHR	0
VEGFA	OLR1	0
CCNB1	MAPK1	0.062
HIF1A	RELA	0
CYCS	APP	0
PTGS1	IL4	0.058
MMP1	ICAM1	0.088
MCL1	MDM2	0
PPARG	ERBB2	0
NFATC1	MMP9	0.071
CASP8	CCNB1	0
SLPI	CXCL8	0.088
MMP1	HMOX1	0.068
CASP1	MAPK8	0
KDR	CCND1	0.074
IL10	CAT	0
AHR	NR3C1	0.059
PTGS2	IFNG	0
BCL2L1	ERBB2	0
ALOX5	MAPK1	0
CASP3	KDR	0
KDR	IL4	0
MAPK8	EGFR	0
JUN	MDM2	0
AKT1	NFATC1	0.06
MAPK8	IL4	0
NCOA1	ERBB2	0.063
RELA	MMP2	0
IL6	KDR	0
AR	MCL1	0
RELA	SELE	0
PLAU	CXCL8	0.143
TOP1	CYCS	0.062
OLR1	ICAM1	0.065
NCOA2	AHR	0
IL6	CYCS	0
CASP1	IFNG	0.076
PPARG	MAPK14	0
CASP8	NFKBIA	0.061
OLR1	VCAM1	0.061
VEGFA	MPO	0.058
ESR1	AR	0.062
CYCS	CCNB1	0.076
ERBB2	CCNB1	0
NFATC1	MAPK1	0
VEGFA	FOS	0
OPRM1	IL4	0
MCL1	CCNB1	0.061
GSTM1	CAT	0.061
PTGS2	PGR	0.061
CDKN1A	RELA	0.076
CASP3	FOS	0
STAT1	ICAM1	0.061
PGR	CCNA2	0
IL10	MMP2	0
ERBB2	IL2	0
ADRA2A	SLC6A4	0
BIRC5	CCND1	0.085
HTR3A	MAOA	0
FOS	OPRD1	0
IFNG	MPO	0
CASP9	CCNA2	0
CDKN1A	EGFR	0.064
CXCL8	CAT	0
ALOX5	MPO	0.12
VEGFA	CASP9	0
ESR1	MMP9	0
CASP8	CAT	0.061
BCL2L1	CCNA2	0
MAPK8	NOS2	0.055
PTGS2	BCL2L1	0
MAOB	CAT	0
VEGFA	CAT	0
STAT1	KDR	0
CASP1	IL4	0
IL6	CASP9	0
CASP3	PPARG	0
GSK3B	PPARG	0
VEGFA	TNFSF15	0
BCL2	CASP9	0
PTGS2	IL2	0
FOS	RB1	0
CHRM2	MAP2	0.078
ICAM1	AHR	0.076
PRKCA	CDKN1A	0
NOS2	CXCL8	0.054
CASP3	IL2	0
MPO	PON1	0
SELE	IL2	0
IL6	CD14	0.078
APP	KDR	0.076
CASP1	PTGS2	0.138
MAPK8	CCNB1	0
TNFSF15	SELE	0
GSTM2	HMOX1	0
IL6	GSK3B	0
ADRB1	ACHE	0
MMP9	STAT1	0
CASP7	CCND1	0
ADRB1	SLC6A2	0
PPARG	CAT	0
CDKN1A	CASP8	0
MAPK8	RB1	0
CD40LG	IL1B	0
CYCS	MPO	0
CYP3A4	NR3C1	0
AKT1	MPO	0
NCOA2	EGFR	0.062
MMP1	PPARG	0
PTGES	EGFR	0.067
HIF1A	NCOA2	0
CASP1	MAPK14	0
PTGS2	CYCS	0
ADRB2	MDM2	0
JUN	TOP1	0.063
IL6	ALOX5	0
ADRB2	ACHE	0
FOS	NFKBIA	0.097
MDM2	MAPK14	0
ESR1	GSTP1	0
EGFR	CCNA2	0
CYP3A4	KCNH2	0
SLC2A4	HMOX1	0
CDKN1A	CYCS	0
MMP9	AHR	0
ADRB1	SLC2A4	0
CDKN1A	PGR	0
VEGFA	CASP8	0
BCL2L1	HMOX1	0
HIF1A	CASP3	0
CYCS	MDM2	0
HIF1A	ESR2	0
PRKCA	IL6	0
RELA	PTGS2	0
MCL1	MAPK14	0.065
CCNA2	MAPK1	0.063
ADRA1A	SLC6A4	0
RELA	CASP3	0
IL10	BCL2L1	0
VEGFA	CD40LG	0
CYCS	CCNA2	0.069
MMP9	IL2	0
ICAM1	CAT	0
ESR1	IGF2	0
IL10	PPARG	0
IL6	PTGS1	0.094
IL10	MMP1	0.052
BCL2L1	CAT	0
GSTM1	HMOX1	0
MMP9	CASP9	0
NOS2	ICAM1	0
ADRB2	SLC6A2	0
SLC6A4	OPRD1	0
CYP1A1	ESR2	0.064
NCOA1	CCND1	0
PLAU	HAS2	0.091
KDR	MAPK1	0
TYR	CAT	0
AR	INSR	0.061
VEGFA	CDKN1A	0.069
AKT1	CASP1	0
MAPK8	MDM2	0.061
CASP7	CCNB1	0
STAT1	CCND1	0.049
MAP2	CASP3	0
GSTP1	CAT	0.055
SLC2A4	CYCS	0.063
HIF1A	IL6	0.065
IL4	MAPK1	0
MMP9	NFKBIA	0.092
CYCS	PPARG	0
HIF1A	MMP9	0
HIF1A	PTGS2	0.077
CASP7	MAPK14	0
CDKN1A	MCL1	0.057
IL2	MPO	0
MMP1	VCAM1	0.065
ESR1	CYP3A4	0.049
IL10	RELA	0
PTGS2	CASP9	0
AKT1	MMP1	0
CYP1A1	HMOX1	0.064
MMP9	MET	0
IL6	PTGES	0.062
MAOA	ADRA2A	0.065
ADRA1B	SLC6A4	0.062
CXCL8	CCND1	0
PTGS2	SELE	0.065
CASP3	IL4	0
IL6	PLAU	0.134
ADRA1D	SLC6A4	0
PGR	IL1B	0
CXCL8	PPARG	0.055
BCL2L1	BIRC5	0
CASP1	ICAM1	0.125
FOS	ERBB2	0
IGF2	IFNG	0.055
CASP8	CXCL8	0.067
VEGFA	ALOX12	0
CASP9	ERBB2	0
CCNA2	IL2	0
ESR1	BCL2L1	0
CXCL8	NR3C1	0.062
PLAU	IL4	0
MMP1	EGFR	0.078
MAPK10	CASP9	0
AKT1	PLAU	0
IKBKB	CDKN1A	0
AKT1	SELE	0
FOS	BCL2L1	0.061
CD14	IL1B	0.257
PPARG	NR3C1	0.06
EGFR	ICAM1	0
HIF1A	ERBB2	0
CDKN1A	MAPK1	0
VEGFA	NOS2	0.064
CYCS	EGFR	0
MAOA	NR3C1	0
CXCL8	LBP	0.064
CASP3	IFNG	0
PTGS1	CYCS	0
PRKCA	PPARG	0
AR	PRKCB	0
CASP1	EGFR	0
AKR1C3	PTGS2	0
CYP1B1	NR1I2	0.061
AKT1	AKR1B1	0
PCNA	CAT	0
FOS	CCNA2	0
GSTM1	OPRD1	0
CD40LG	BCL2L1	0
ESR1	CCNB1	0
MAPK10	CASP8	0
CCNA2	ERBB2	0
CASP3	ACHE	0
NOS2	CASP3	0
CASP8	IL2	0
JUN	CCNB1	0
MMP9	CYCS	0
ESR1	MMP2	0
PPP3CA	MAPK14	0.102
PRKCA	ADRA1B	0
MMP9	CAT	0
VCAM1	NFKBIA	0
ACHE	TYR	0
TOP1	EGFR	0
CDKN1A	ERBB2	0
GSK3B	CAT	0.062
RELA	CCNB1	0.048
CASP8	ERBB2	0
PPARG	MDM2	0
GSTP1	HMOX1	0
MMP9	NOS2	0.064
CASP7	STAT1	0.082
AKT1	IFNG	0
TYR	IL2	0
CXCL8	ERBB2	0
ADRB2	ICAM1	0
CTRB1	PRSS1	0.208
SLC2A4	CAT	0.051
VEGFA	OPRM1	0
FOS	CAT	0.061
IL1B	NR3C1	0
NFATC1	EGFR	0
AR	VCAM1	0
CASP9	HMOX1	0
MAPK8	MPO	0
ESR1	CCNA2	0
CASP3	VCAM1	0.053
ADRB2	SLC6A4	0
PPP3CA	MAPK1	0.063
EGFR	KDR	0.074
CD14	IL4	0
GSTA1	HMOX1	0
MET	MMP2	0.065
IL10	CD14	0.062
IL10	CASP8	0
ADRA2C	SLC6A4	0
MMP9	CD40LG	0
PLAU	PTGS2	0.102
HIF1A	CXCL8	0.07
NOS2	MAPK1	0.05
CASP8	BIRC5	0.06
FOS	MMP2	0
IL10	NFKBIA	0.061
CD40LG	MPO	0
EGFR	RB1	0
PPARG	IL4	0.062
JUN	MET	0
CASP9	NFKBIA	0.061
JUN	KDR	0
CCNB1	CAT	0
ESR2	AHR	0
CHRM1	ACHE	0.145
NCOA2	IL6	0
ESR2	RB1	0
BCL2L1	MMP2	0
VEGFA	AKR1C3	0
CDKN1A	FOS	0
ADRB2	OPRD1	0
PTGS2	CASP8	0.057
MMP1	AHR	0.069
IL6	TNFSF15	0.063
IL6	NCF1	0.061
MAPK8	IFNG	0
HIF1A	CCND1	0
ESR1	KDR	0
SELE	MMP2	0
PRKCA	NFATC1	0
MMP9	CASP8	0
IL6	MET	0.07
TOP1	ERBB2	0
NOS2	CYCS	0.063
ESR1	MCL1	0
CYP1A1	CAT	0.061
PGR	FOS	0
GABRA1	CHRM1	0.351
RB1	AHR	0
HIF1A	PPARG	0.062
EGLN1	EGFR	0
PRKCA	JUN	0
ADRA1A	MAOA	0
ADRA2C	MAOA	0
CASP1	MPO	0.077
PPP3CA	JUN	0
ESR1	CYCS	0
CASP8	CCNA2	0
CYCS	IL2	0
BCL2L1	IL4	0
MPO	MMP2	0
SELE	HMOX1	0
MAPK8	CCNA2	0
PTGS2	KDR	0
IL10	ALOX5	0
GSTA1	CAT	0.062
GSTP1	AHR	0
MCL1	CCNA2	0
PTGS2	MDM2	0.057
CDKN1A	AR	0
AKT1	NOX5	0
ESR1	CASP8	0
CASP9	RB1	0
AR	MMP1	0.061
ALOX5	IL1B	0.098
ADCYAP1	IL2	0
APOD	PON1	0
CASP1	IL2	0
MCL1	STAT1	0.062
IL6	OLR1	0.089
CASP8	RB1	0
MMP9	ALOX12	0
AKT1	MAPK10	0.084
ADRB2	INSR	0
IL6	SLPI	0.061
MCL1	BIRC5	0
NOS2	AHR	0
GSK3B	BAX	0.059
RELA	PGR	0
NOS2	MAPK14	0.05
CASP1	MMP9	0.117
IL6	ACHE	0
CASP7	RB1	0
NR1I2	GSTA1	0.12
CYP1A1	PTGS2	0.055
PLAU	PON1	0
CASP1	JUN	0
VCAM1	MAPK1	0
ALOX5	MMP2	0
HIF1A	RB1	0.061
NFATC1	ICAM1	0.065
GABRA1	PPP3CA	0.117
CYP1A1	SLC6A4	0
JUN	VCAM1	0
ADRA1D	MAOA	0
FOSL1	EGFR	0.088
IKBKB	PTGS2	0.064
PLAU	ERBB2	0.055
PLAU	FOSL1	0.275
HIF1A	BCL2	0
NCOA2	FOS	0
BCL2	PPP3CA	0
STAT1	CASP8	0.062
PTGS2	NR3C1	0.069
CD40LG	STAT1	0
MMP9	MAPK10	0
IL10	MAPK10	0
MAOB	SLC6A2	0
ALOX5	MMP9	0.159
GSTA1	IL1B	0
TNFSF15	CYCS	0
JUN	CASP7	0
NCF1	ICAM1	0.069
PLAU	MET	0.088
PTGS1	LTA4H	0.051
ESR1	CASP9	0
TNFSF15	JUN	0
CYP1B1	MMP2	0.063
GSTP1	PTGS2	0
VEGFA	AKR1B1	0
HIF1A	MAPK8	0
ALOX5	CXCL8	0
EGFR	CAT	0.061
ALOX12	LTA4H	0
ESR1	CXCL8	0
PPP3CA	GSK3B	0.081
MAOA	CAT	0
MAOA	ADRA1B	0.069
IKBKB	CASP3	0
ADRB1	SLC6A4	0
CYCS	CXCL8	0
ADRA1B	FOS	0
GSTM1	PON1	0.061
ADRB1	ADRA2A	0
INSR	MAPK1	0
GSK3B	SLC2A4	0
MDM2	MAPK1	0.062
MAP2	MAPK10	0.321
VCAM1	CAT	0
CASP1	KDR	0.061
HIF1A	IKBKB	0.062
AKT1	BIRC5	0
NOS2	IL2	0
GSTP1	MAPK1	0
AKT1	TYR	0
ESR2	MDM2	0
PCNA	MCL1	0.064
PCNA	BIRC5	0.362
AHR	HMOX1	0.061
FOS	SLC6A4	0
CYCS	ACHE	0
MMP9	APP	0.06
MMP9	CCNB1	0
STAT1	MAPK10	0
PRKCB	RB1	0
AKT1	FOSL1	0.06
ALOX5	CD14	0.426
MAPK8	NCF1	0
SELE	OLR1	0
HIF1A	BCL2L1	0
CAT	IFNG	0
AHR	IL2	0
MAPK8	SELE	0
CASP1	NFKBIA	0.095
CYCS	NCF1	0
GSTM1	MPO	0
CYP1A2	KCNH2	0
BCL2L1	ICAM1	0
ADRB2	NR3C1	0
IL10	APP	0
SELE	MMP1	0.051
BAX	CCND1	0
ALOX5	MAPK14	0
HIF1A	MMP1	0.065
ADRA1A	FOS	0
RELA	NCF1	0
ADRA2C	FOS	0
IL6	CYP1A1	0
NCOA2	JUN	0
AHR	IL4	0
MMP1	CCND1	0.104
STAT1	SLPI	0
OPRM1	CYP3A4	0
CASP7	EGFR	0
HTR3A	CYP3A4	0
VEGFA	CCNA2	0
VEGFA	CCNB1	0
EGFR	NFKBIA	0
ADRA1D	FOS	0
CASP9	MMP2	0
FOS	ADRA2A	0
CCND1	NFKBIA	0
BIRC5	ERBB2	0
BIRC5	EGFR	0
CYP1B1	STAT1	0
RELA	ALOX5	0
JUN	BAX	0
NCOA1	MAPK1	0
IL4	MMP2	0
NR3C1	IL4	0
IL6	F7	0
ADRB1	MAOA	0
PTGES	LTA4H	0
VEGFA	TOP1	0
ADRB1	FOS	0
ESR1	MET	0
RELA	EGFR	0
NR3C1	IL2	0
NOX5	MPO	0.049
MET	INSR	0.061
IL10	CYCS	0
CAT	IL2	0
MAOA	ADRB2	0
FOS	ADRB2	0
MMP9	PGR	0
BCL2L1	KDR	0
KDR	IL2	0
PLAU	JUN	0
CYCS	IL1B	0
PPP3CA	CASP3	0
NCF1	HMOX1	0
HIF1A	CAT	0
PTGS1	CAT	0.065
MCL1	FOS	0.117
CDKN1A	PTGS2	0.095
PGR	CASP3	0
PPP3CA	EGFR	0.062
VEGFA	NR3C1	0
IL6	NR1I2	0
CDKN1A	MMP9	0
JUN	PGR	0
ESR1	CAT	0.062
PPARG	MPO	0.061
MAPK14	MPO	0
NCOA2	NR3C2	0
PLAU	CCND1	0.11
CD40LG	NR3C1	0
CYP1B1	NR1I3	0.061
INSR	PPARG	0
PRKCA	GSK3B	0
CDKN1A	BIRC5	0
ICAM1	CCND1	0.061
ADRB1	ESR2	0
VCAM1	EGFR	0.076
PTGS1	CXCL8	0.098
CASP1	NOS2	0.061
CDKN1A	CD40LG	0
NCF1	IL1B	0.145
GSTA1	AHR	0
IKBKB	IL10	0
IFNG	MAPK1	0
CYP3A4	ACHE	0
FOS	MDM2	0.062
LBP	NFKBIA	0.049
BAX	MDM2	0
IKBKB	ICAM1	0.061
ERBB2	KDR	0.051
CASP1	MCL1	0.061
CDKN1A	BAX	0.069
AKT1	ACHE	0
MAOB	APP	0.083
HIF1A	MCL1	0.088
NOS2	PPARG	0.062
SELE	CAT	0.049
CASP9	IL1B	0
RXRA	CYP3A4	0
IL6	ADRB2	0.063
CYCS	FOS	0.061
CDKN1A	CXCL8	0.106
CYP1A1	NR3C1	0
AR	CYP3A4	0
MCL1	NFKBIA	0.159
IL10	TNFSF15	0.077
PPP3CA	ERBB2	0.062
AKT1	ADRB2	0
MAP2	ADRA1B	0.087
AKT1	KDR	0
MAOB	HTR3A	0
JUN	MPO	0
IKBKB	BCL2L1	0
CXCL8	CD14	0.108
MAOB	ADRA2A	0.088
CASP8	MMP2	0.061
GSTM1	AHR	0
AR	CASP7	0
PLAU	VCAM1	0.062
AKT1	MAP2	0
CYP1B1	CYP3A4	0.093
AR	CCNA2	0
IL10	KDR	0
PTGS1	NOS2	0
CACNA1S	KCNH2	0.063
EGLN1	ESR2	0
HTR3A	SLC6A2	0
CYCS	MMP2	0
CASP7	NFKBIA	0
CYP3A4	PON1	0.097
PRSS1	APP	0
MMP1	CASP3	0
IL1B	LBP	0.061
AKR1C3	PTGS1	0.061
MET	BCL2L1	0
MAPK10	ICAM1	0
ESR2	CASP3	0
AKT1	TOP1	0
PRKCA	OPRD1	0.063
HTR3A	ACHE	0.061
ESR1	PLAU	0.061
PGR	CCNB1	0
IGF2	FOS	0
PTGS2	ACHE	0
MAPK10	CAT	0
CYP3A4	EGFR	0
CYP1B1	CASP1	0.063
FOS	MPO	0
CYCS	AKR1B1	0.062
CASP3	NCF1	0.052
HIF1A	CYCS	0
PGR	AHR	0
CASP8	FOS	0.058
PPARG	IFNG	0
MMP2	HMOX1	0
RELA	MCL1	0.082
MAPK10	SLC2A4	0
ERBB2	RB1	0
AKR1C3	IL1B	0
FOS	ACHE	0
OPRM1	NOS2	0
NR3C1	CCND1	0
AKT1	AHR	0
APP	ERBB2	0.063
BCL2L1	NR3C1	0
CYCS	ERBB2	0
IGF2	SLC2A4	0.061
IL10	ERBB2	0
HIF1A	IL1B	0
OLR1	CXCL8	0.089
MMP9	MCL1	0
MET	ERBB2	0.091
CAT	MMP2	0
PRKCA	INSR	0
VEGFA	CYP3A4	0
MCL1	MET	0
ADRA2C	MAP2	0.064
NOX5	JUN	0.061
FOS	IFNG	0.049
CAT	IL4	0
CASP7	ERBB2	0
CYCS	TYR	0
PTGS2	ESR2	0
CYP1A1	AR	0
RELA	GSK3B	0
HIF1A	FOS	0
CASP9	CXCL8	0
NCOA1	CYP3A4	0
PRKCA	BCL2	0
AR	PTGS2	0
VEGFA	PTGS1	0.063
IL6	PGR	0.062
MCL1	KDR	0
MAP2	ADRA2A	0.062
IL10	LBP	0
TOP1	CASP8	0
MET	CXCL8	0
ERBB2	IL4	0.061
CASP1	CAT	0.076
GSTP1	MPO	0
BIRC5	MDM2	0
JUN	SELE	0
ESR1	IL1B	0
PTGES	CXCL8	0
VEGFA	TYR	0
ESR1	APP	0
PRKCB	AKR1B1	0
ESR1	BIRC5	0
SLPI	IL1B	0.085
VEGFA	CASP1	0.062
CDKN1A	CASP7	0.067
IL2	MMP2	0
CHRM2	SLC6A4	0.061
CYP3A4	CAT	0.049
MAOB	ADRA1B	0.088
CDKN1A	HMOX1	0.076
PPARG	NFKBIA	0.061
AKT1	OPRM1	0
IGF2	GSK3B	0
ADRB1	MAP2	0
BCL2L1	IL1B	0.053
OPRM1	SLC6A2	0
AKT1	PRKCB	0
CYP1A1	CYCS	0
ERBB2	MAPK1	0
CYP1A1	PON1	0.055
AKT1	NR1I2	0
CDKN1A	STAT1	0.067
IKBKB	BCL2	0
SELE	NOS2	0.062
CASP7	MDM2	0.062
CD40LG	CASP8	0.084
CYP1B1	HMOX1	0.099
MAPK8	AKR1B1	0
IFNG	NFKBIA	0
HAS2	MMP2	0.152
MAPK10	NFKBIA	0
OLR1	PON1	0
PLAU	ICAM1	0.098
ACHE	SLC6A4	0
BCL2	CCND1	0
MAP2	ADRB2	0
OLR1	NCF1	0.061
FOSL1	CXCL8	0.158
TYR	MAPK1	0.047
VEGFA	MAPK10	0
VEGFA	SLC2A4	0.06
ADRA1A	MAP2	0
CYP1B1	PGR	0
JUN	AHR	0
SELE	NFKBIA	0
CCND1	IL2	0
CYCS	ICAM1	0
PTGES	ALOX12	0
CASP8	HMOX1	0
CDKN1A	MMP2	0.061
NOS2	NCF1	0
IL2	NFKBIA	0
AKT1	ALOX5	0
CASP8	ICAM1	0.063
IKBKB	STAT1	0.061
VEGFA	BAX	0
ADRA1D	MAP2	0
SELE	CASP3	0
NR1I2	CXCL8	0
TOP1	CASP9	0
BAX	CAT	0
CYP1A2	PON1	0
PLAU	MAPK1	0
IL10	CASP9	0
PLAU	KDR	0.061
PGR	KDR	0
CD40LG	CASP3	0
ERBB2	IFNG	0
AKR1B1	EGFR	0.231
ERBB2	TYR	0
IGF2	NR3C1	0
ACHE	KDR	0
ADRA1D	GSTA1	0
CASP1	AR	0
CASP7	CCNA2	0
ADRA1B	ACHE	0.071
ESR1	AKR1C3	0
CASP3	NR3C1	0
PTGS2	LTA4H	0.051
IL10	PTGS1	0.05
MMP9	OLR1	0
CASP1	VCAM1	0.082
CASP1	CD40LG	0.093
PCNA	EGFR	0
VEGFA	NCF1	0
MMP1	MPO	0
AR	CYCS	0
NFATC1	IFNG	0
ACHE	ADRA2A	0.063
ACHE	MPO	0
KDR	MDM2	0
STAT1	HMOX1	0
CYP1A2	CAT	0
IL10	PTGES	0
ESR1	CYP1A2	0
CXCL8	NCF1	0.08
CYP3A4	KDR	0
MET	MDM2	0
SLPI	EGFR	0.076
PTGS1	PPARG	0.059
IL10	ESR1	0
PTGS2	MET	0.061
ACHE	IL1B	0
TOP1	CCNA2	0.085
VEGFA	NFKBIA	0
ADH1C	CAT	0.061
GSK3B	CYCS	0.085
IGF2	AR	0
PCNA	MDM2	0
CCND1	HMOX1	0
HIF1A	MET	0
AKT1	NCOA2	0
CYP1A2	MAOA	0.063
CAT	CCND1	0
CASP1	HMOX1	0.076
OPRM1	ACHE	0
PGR	MMP2	0
IL6	ESR2	0
JUN	SLC2A4	0
APP	HMOX1	0
PLAU	FOS	0
IL6	CYP3A4	0
MMP9	PTGES	0
CD40LG	MAPK1	0
IL2	HMOX1	0
AR	KDR	0
CD40LG	MCL1	0
CASP8	IL4	0
IGF2	CASP3	0
ALOX5	PPARG	0
MMP9	CCNA2	0
CYP3A4	PGR	0
HAS2	EGFR	0.076
AKT1	ADRB1	0
MAPK8	GSTM2	0
TOP1	BCL2L1	0
IL6	NR3C2	0
ERBB2	ICAM1	0
IL6	SLC6A4	0
ADRA1A	MAOB	0
ADRB2	CD14	0.07
RELA	CASP9	0
IL10	CCND1	0
MAOB	CASP3	0
PCNA	TOP1	0.083
CYCS	IL4	0
ADRA2C	ACHE	0.064
ADRB2	PPARG	0
PPARG	APP	0
PTGES	AKR1B1	0
JUN	CD40LG	0
APP	MAPK14	0.059
NR3C1	NFKBIA	0
ALOX5	CASP3	0
IL6	OPRD1	0
PLAU	PGR	0
CYCS	NFKBIA	0.062
CASP1	PTGS1	0.211
CASP9	FOS	0
EGFR	IL1B	0
IGF2	PGR	0.066
SLPI	MPO	0
CASP9	IL2	0
MAOB	CYP1A2	0.063
IGF2	MMP9	0
IKBKB	VCAM1	0.062
GSTP1	ERBB2	0.062
AR	CCNB1	0
PPP3CA	ADRB2	0
CCNB1	MAPK14	0.061
ADRA1A	ACHE	0
TNFSF15	IL2	0
BAX	HMOX1	0.063
ADRA1D	ACHE	0.061
AHR	CAT	0.061
CYP1A1	CXCL8	0
ADRA2C	MAOB	0
AR	MMP2	0.061
ESR1	TOP1	0.061
HTR3A	KCNH2	0.061
IGF2	MAPK14	0
PGR	MDM2	0
ALOX5	ICAM1	0.06
VEGFA	GSK3B	0
ADRA1D	MAOB	0
VEGFA	RB1	0
IL6	MDM2	0
NR1I3	GSTA1	0.061
PTGS2	CCNB1	0.061
BCL2	MAPK14	0
MCL1	MMP2	0
GABRA1	SLC6A4	0.058
ESR1	FOSL1	0
ESR1	GSK3B	0
CD40LG	PTGS2	0
MMP1	IFNG	0.054
STAT1	CASP9	0
IGF2	JUN	0.044
NFATC1	STAT1	0.061
AKT1	GSTP1	0.049
CASP1	RELA	0
CYP1A2	SLC6A4	0
OPRM1	PPP3CA	0
CYP1A1	JUN	0
BCL2L1	IFNG	0.052
PTGS1	TYR	0.051
HIF1A	NOS2	0
RELA	EGLN1	0
CYP1A1	PGR	0.062
AKT1	NR3C2	0
AHR	CCND1	0
AKR1C3	PGR	0
BCL2L1	APP	0.062
KDR	IL1B	0.061
SLC2A4	MAPK1	0.055
ALOX5	HMOX1	0.06
GSTP1	PON1	0.061
BAX	CCNB1	0.061
IL10	MCL1	0
IL10	SLPI	0
MAPK8	AHR	0
IL10	NCF1	0.095
CASP3	AKR1B1	0
CD14	IFNG	0
